# Supplementary material for: (E)-1-(2,4-Dinitro­phen­yl)-2-[1-(3-meth­oxy­phen­yl)ethyl­idene]hydrazine
Source: Acta Crystallogr Sect E Struct Rep Online. 2012 Jun 20;68(Pt 7):o2144–5. doi: 10.1107/S1600536812026979 (PMC3393954; doi:10.1107/S1600536812026979)
Supplement: Supplementary file 1 [file e-68-o2144-sup1.cif]

##############################################################################
#                                                                            #
# This CIF contains the data in a paper accepted for publication in          #
# Acta Crystallographica Section E. It conforms to the requirements of       #
# Notes for Authors for Acta Crystallographica Section E, and has been       #
# peer reviewed under the auspices of the IUCr Commission on Journals.       #
#                                                                            #
# Full details of the Crystallographic Information File format               #
# are given in the paper "The Crystallographic Information File (CIF):       #
# a New Standard Archive File for Crystallography" by S. R. Hall, F. H.      #
# Allen and I. D. Brown [Acta Cryst. (1991), A47, 655-685].                  #
#                                                                            #
# The current version of the core CIF dictionary is obtainable from          #
# ftp://ftp.iucr.org/pub/cif_core.dic.                                       #
#                                                                            #
# Software is freely available for graphical display of the structure(s)     #
# in this CIF. For information consult the CIF software page                 #
# http://www.iucr.org/resources/cif/software.                                #
#                                                                            #
# This file may be used for bona fide research purposes within the           #
# scientific community so long as proper attribution is given to the journal # 
# article from which it was obtained.                                        #
#                                                                            #
##############################################################################
data_global
_audit_creation_method     'form.cif (version 2.0)'
_journal_data_validation_number     ?
_journal_date_recd_electronic     2012-05-28
_journal_date_accepted     2012-06-14
_journal_name_full     'Acta Crystallographica, Section E'
_journal_year     2012
_journal_volume     68
_journal_issue      7
_journal_page_first     o2144
_journal_page_last     o2145
_journal_paper_category     QO
_journal_paper_doi     10.1107/S1600536812026979
_journal_coeditor_code     IS5147
_publ_contact_author_name     'Prof. Fun Hoong-Kun'
_publ_contact_author_address
;
      X-ray Crystallography Unit
      School of Physics
      Universiti Sains Malaysia
      11800 USM, Penang
      MALAYSIA
;
_publ_contact_author_email     'hkfun@usm.my'
_publ_contact_author_fax     '6 04 6579150'
_publ_contact_author_phone     '6 04 6533652'
_publ_section_title
;
(<i>E</i>)-1-(2,4-Dinitrophenyl)-2-[1-(3-methoxyphenyl)ethylidene]hydrazine
;
loop_
    _publ_author_name
    _publ_author_footnote
    _publ_author_address
    'Hoong-Kun Fun'
;
      Thomson Reuters ResearcherID: A-3561-2009.
;
;     X-ray Crystallography Unit
      School of Physics
      Universiti Sains Malaysia
      11800 USM, Penang
      Malaysia
;
    'Suchada Chantrapromma'
;
      Additional correspondence author, e-mail: suchada.c@psu.ac.th.
      Thomson Reuters ResearcherID: A-5085-2009.
;
;     Crystal Materials Research Unit
      Department of Chemistry
      Faculty of Science
      Prince of Songkla University
      Hat-Yai, Songkhla 90112
      Thailand
;
    'Boonlerd Nilwanna' ?
;     Crystal Materials Research Unit
      Department of Chemistry
      Faculty of Science
      Prince of Songkla University
      Hat-Yai, Songkhla 90112
      Thailand
;
    'Thawanrat Kobkeatthawin' ?
;     Crystal Materials Research Unit
      Department of Chemistry
      Faculty of Science
      Prince of Songkla University
      Hat-Yai, Songkhla 90112
      Thailand
;
data_I
_audit_creation_method     SHELXL-97
_chemical_name_systematic
;
(<i>E</i>)-1-(2,4-Dinitrophenyl)-2-[1-(3-methoxyphenyl)ethylidene]hydrazine
;
_chemical_name_common
;
;
_chemical_formula_moiety     'C15 H14 N4 O5'
_chemical_formula_sum     'C15 H14 N4 O5'
_chemical_formula_iupac     'C15 H14 N4 O5'
_chemical_formula_weight     330.30
_chemical_melting_point     ?
_symmetry_cell_setting     triclinic
_symmetry_space_group_name_H-M     'P -1'
_symmetry_space_group_name_Hall     '-P 1'
loop_
    _symmetry_equiv_pos_as_xyz
    'x, y, z'
    '-x, -y, -z'
_cell_length_a     7.5612(13)
_cell_length_b     10.4517(18)
_cell_length_c     19.516(3)
_cell_angle_alpha     76.034(4)
_cell_angle_beta     89.531(4)
_cell_angle_gamma     84.052(4)
_cell_volume     1488.4(4)
_cell_formula_units_Z     4
_cell_measurement_reflns_used     7846
_cell_measurement_theta_min     1.08
_cell_measurement_theta_max     29.00
_cell_measurement_temperature     100
_exptl_crystal_description     Plate
_exptl_crystal_colour     Orange
_exptl_crystal_size_max     0.33
_exptl_crystal_size_mid     0.14
_exptl_crystal_size_min     0.05
_exptl_crystal_density_diffrn     1.474
_exptl_crystal_density_meas     ?
_exptl_crystal_density_method     'not measured'
_exptl_crystal_F_000     688
_exptl_absorpt_coefficient_mu     0.113
_exptl_absorpt_correction_type     multi-scan
_exptl_absorpt_process_details     '(<i>SADABS</i>; Bruker, 2009)'
_exptl_absorpt_correction_T_min     0.9640
_exptl_absorpt_correction_T_max     0.9942
_exptl_special_details
;
The crystal was placed in the cold stream of an Oxford Cryosystems
Cobra open-flow nitrogen cryostat (Cosier & Glazer, 1986) operating
at 100.0 (1) K.
;
_diffrn_ambient_temperature     100
_diffrn_radiation_type     MoK\a
_diffrn_radiation_wavelength     0.71073
_diffrn_radiation_source     'fine-focus sealed tube'
_diffrn_radiation_monochromator     graphite
_diffrn_measurement_device_type
;
Bruker SMART APEXII DUO CCD area-detector
;
_diffrn_measurement_method     '\f and \w scans'
_diffrn_detector_area_resol_mean     ?
_diffrn_reflns_number     7846
_diffrn_reflns_av_R_equivalents     0.0000
_diffrn_reflns_av_sigmaI/netI     0.0775
_diffrn_reflns_theta_min     1.08
_diffrn_reflns_theta_max     29.00
_diffrn_reflns_theta_full     29.00
_diffrn_measured_fraction_theta_max     0.990
_diffrn_measured_fraction_theta_full     0.990
_diffrn_reflns_limit_h_min     -10
_diffrn_reflns_limit_h_max     10
_diffrn_reflns_limit_k_min     -13
_diffrn_reflns_limit_k_max     14
_diffrn_reflns_limit_l_min     -12
_diffrn_reflns_limit_l_max     26
_diffrn_standards_number     0
_diffrn_standards_interval_count     .
_diffrn_standards_interval_time     .
_diffrn_standards_decay_%     ?
_refine_special_details
;
 Refinement of F^2^ against ALL reflections.  The weighted R-factor wR and
 goodness of fit S are based on F^2^, conventional R-factors R are based
 on F, with F set to zero for negative F^2^. The threshold expression of
 F^2^ > 2sigma(F^2^) is used only for calculating R-factors(gt) etc. and is
 not relevant to the choice of reflections for refinement.  R-factors based
 on F^2^ are statistically about twice as large as those based on F, and R-
 factors based on ALL data will be even larger.
;
_reflns_number_total     7846
_reflns_number_gt     5592
_reflns_threshold_expression     I>2\s(I)
_refine_ls_structure_factor_coef     Fsqd
_refine_ls_matrix_type     full
_refine_ls_R_factor_all     0.1195
_refine_ls_R_factor_gt     0.0862
_refine_ls_wR_factor_gt     0.2645
_refine_ls_wR_factor_ref     0.2959
_refine_ls_goodness_of_fit_ref     1.110
_refine_ls_restrained_S_all     1.109
_refine_ls_number_reflns     7846
_refine_ls_number_parameters     444
_refine_ls_number_restraints     2
_refine_ls_hydrogen_treatment     mixed
_refine_ls_weighting_scheme     calc
_refine_ls_weighting_details
         'calc w=1/[\s^2^(Fo^2^)+(0.1531P)^2^+2.3630P] where P=(Fo^2^+2Fc^2^)/3'
_atom_sites_solution_hydrogens     geom
_atom_sites_solution_primary     direct
_atom_sites_solution_secondary     difmap
_refine_ls_shift/su_max     0.001
_refine_ls_shift/su_mean     0.001
_refine_diff_density_max     0.533
_refine_diff_density_min     -0.588
_refine_ls_extinction_method     none
_refine_ls_extinction_coef     ?
loop_
    _atom_type_symbol
    _atom_type_description
    _atom_type_scat_dispersion_real
    _atom_type_scat_dispersion_imag
    _atom_type_scat_source
    'C' 'C' 0.0033 0.0016
                         'International Tables Vol C Tables 4.2.6.8 and 6.1.1.4'
    'H' 'H' 0.0000 0.0000
                         'International Tables Vol C Tables 4.2.6.8 and 6.1.1.4'
    'N' 'N' 0.0061 0.0033
                         'International Tables Vol C Tables 4.2.6.8 and 6.1.1.4'
    'O' 'O' 0.0106 0.0060
                         'International Tables Vol C Tables 4.2.6.8 and 6.1.1.4'
_computing_data_collection     'APEX2 (Bruker, 2009)'
_computing_cell_refinement     'SAINT (Bruker, 2009)'
_computing_data_reduction     'SAINT (Bruker, 2009)'
_computing_structure_solution     'SHELXTL (Sheldrick, 2008)'
_computing_structure_refinement     'SHELXTL (Sheldrick, 2008)'
_computing_molecular_graphics     'SHELXTL (Sheldrick, 2008)'
_computing_publication_material
                             'SHELXTL (Sheldrick, 2008) and PLATON (Spek, 2009)'
loop_
    _atom_site_type_symbol
    _atom_site_label
    _atom_site_fract_x
    _atom_site_fract_y
    _atom_site_fract_z
    _atom_site_U_iso_or_equiv
    _atom_site_adp_type
    _atom_site_calc_flag
    _atom_site_refinement_flags
    _atom_site_occupancy
    _atom_site_symmetry_multiplicity
    _atom_site_disorder_assembly
    _atom_site_disorder_group
    O O1A 0.5983(4) 0.0757(3) 0.79029(14) 0.0199(6) Uani d . 1 1 . .
    O O2A 0.7040(4) -0.0325(3) 0.89291(14) 0.0181(6) Uani d . 1 1 . .
    O O3A 0.6439(4) 0.1398(3) 1.09429(14) 0.0196(6) Uani d . 1 1 . .
    O O4A 0.4793(4) 0.3241(3) 1.09095(15) 0.0233(6) Uani d . 1 1 . .
    O O5A -0.0748(4) 0.8559(3) 0.67880(16) 0.0231(6) Uani d . 1 1 . .
    N N1A 0.4046(4) 0.3030(3) 0.77458(15) 0.0128(6) Uani d D 1 1 . .
    H H1NA 0.442(6) 0.238(3) 0.756(2) 0.019 Uiso d D 1 1 . .
    N N2A 0.3056(4) 0.4176(3) 0.73966(16) 0.0146(6) Uani d . 1 1 . .
    N N3A 0.6176(4) 0.0642(3) 0.85475(16) 0.0136(6) Uani d . 1 1 . .
    N N4A 0.5456(4) 0.2375(3) 1.06297(16) 0.0154(6) Uani d . 1 1 . .
    C C1A 0.4380(5) 0.2851(4) 0.84447(18) 0.0127(7) Uani d . 1 1 . .
    C C2A 0.5381(4) 0.1691(4) 0.88527(18) 0.0125(6) Uani d . 1 1 . .
    C C3A 0.5721(4) 0.1543(4) 0.95672(18) 0.0126(7) Uani d . 1 1 . .
    H H3A 0.6389 0.0787 0.9827 0.015 Uiso calc R 1 1 . .
    C C4A 0.5064(4) 0.2520(4) 0.98843(18) 0.0128(7) Uani d . 1 1 . .
    C C5A 0.4078(5) 0.3681(4) 0.95041(19) 0.0152(7) Uani d . 1 1 . .
    H H5A 0.3643 0.4335 0.9730 0.018 Uiso calc R 1 1 . .
    C C6A 0.3764(5) 0.3842(4) 0.87965(18) 0.0139(7) Uani d . 1 1 . .
    H H6A 0.3131 0.4620 0.8542 0.017 Uiso calc R 1 1 . .
    C C7A 0.2916(5) 0.4404(4) 0.67163(18) 0.0131(7) Uani d . 1 1 . .
    C C8A 0.3760(5) 0.3548(4) 0.62647(19) 0.0183(7) Uani d . 1 1 . .
    H H8A 0.4529 0.2834 0.6552 0.027 Uiso calc R 1 1 . .
    H H8B 0.4442 0.4068 0.5905 0.027 Uiso calc R 1 1 . .
    H H8C 0.2853 0.3194 0.6048 0.027 Uiso calc R 1 1 . .
    C C9A 0.1823(5) 0.5658(4) 0.63623(18) 0.0138(7) Uani d . 1 1 . .
    C C10A 0.1036(5) 0.6493(4) 0.67685(19) 0.0157(7) Uani d . 1 1 . .
    H H10A 0.1173 0.6256 0.7257 0.019 Uiso calc R 1 1 . .
    C C11A 0.0055(5) 0.7671(4) 0.6442(2) 0.0168(7) Uani d . 1 1 . .
    C C12A -0.0155(5) 0.8030(4) 0.5704(2) 0.0207(8) Uani d . 1 1 . .
    H H12A -0.0797 0.8830 0.5483 0.025 Uiso calc R 1 1 . .
    C C13A 0.0596(6) 0.7191(4) 0.5309(2) 0.0227(8) Uani d . 1 1 . .
    H H13A 0.0440 0.7424 0.4821 0.027 Uiso calc R 1 1 . .
    C C14A 0.1580(5) 0.6005(4) 0.56287(19) 0.0189(8) Uani d . 1 1 . .
    H H14A 0.2075 0.5445 0.5357 0.023 Uiso calc R 1 1 . .
    C C15A -0.0621(5) 0.8217(4) 0.7541(2) 0.0223(8) Uani d . 1 1 . .
    H H15A -0.1352 0.8862 0.7723 0.033 Uiso calc R 1 1 . .
    H H15B 0.0593 0.8200 0.7686 0.033 Uiso calc R 1 1 . .
    H H15C -0.1019 0.7358 0.7720 0.033 Uiso calc R 1 1 . .
    O O1B 0.3655(4) 0.3835(3) 0.45297(14) 0.0202(6) Uani d . 1 1 . .
    O O2B 0.4931(4) 0.1929(3) 0.51179(14) 0.0258(7) Uani d . 1 1 . .
    O O3B 0.8328(4) -0.0989(3) 0.39840(15) 0.0215(6) Uani d . 1 1 . .
    O O4B 0.7842(4) -0.0858(3) 0.28765(15) 0.0234(6) Uani d . 1 1 . .
    O O5B 0.1203(4) 0.6180(3) -0.00270(14) 0.0187(6) Uani d . 1 1 . .
    N N1B 0.3221(4) 0.4301(3) 0.31624(16) 0.0150(6) Uani d D 1 1 . .
    H H1NB 0.288(6) 0.456(5) 0.3542(17) 0.022 Uiso d D 1 1 . .
    N N2B 0.2573(4) 0.4970(3) 0.25056(16) 0.0140(6) Uani d . 1 1 . .
    N N3B 0.4467(4) 0.2707(3) 0.45574(16) 0.0161(6) Uani d . 1 1 . .
    N N4B 0.7603(4) -0.0432(3) 0.34084(17) 0.0167(6) Uani d . 1 1 . .
    C C1B 0.4252(4) 0.3144(4) 0.32377(18) 0.0124(7) Uani d . 1 1 . .
    C C2B 0.4874(5) 0.2337(4) 0.39022(18) 0.0121(6) Uani d . 1 1 . .
    C C3B 0.5970(5) 0.1153(4) 0.39627(19) 0.0136(7) Uani d . 1 1 . .
    H H3B 0.6383 0.0645 0.4402 0.016 Uiso calc R 1 1 . .
    C C4B 0.6422(4) 0.0759(4) 0.33599(18) 0.0128(7) Uani d . 1 1 . .
    C C5B 0.5822(5) 0.1513(4) 0.26873(19) 0.0145(7) Uani d . 1 1 . .
    H H5B 0.6129 0.1218 0.2285 0.017 Uiso calc R 1 1 . .
    C C6B 0.4787(5) 0.2677(4) 0.26357(18) 0.0131(7) Uani d . 1 1 . .
    H H6B 0.4418 0.3185 0.2191 0.016 Uiso calc R 1 1 . .
    C C7B 0.1651(4) 0.6103(4) 0.24548(18) 0.0129(7) Uani d . 1 1 . .
    C C8B 0.1308(5) 0.6726(4) 0.3065(2) 0.0193(8) Uani d . 1 1 . .
    H H8D 0.1039 0.6061 0.3475 0.029 Uiso calc R 1 1 . .
    H H8E 0.0319 0.7399 0.2952 0.029 Uiso calc R 1 1 . .
    H H8F 0.2345 0.7117 0.3160 0.029 Uiso calc R 1 1 . .
    C C9B 0.0979(5) 0.6790(4) 0.17307(19) 0.0136(7) Uani d . 1 1 . .
    C C10B 0.1345(5) 0.6197(4) 0.11704(19) 0.0144(7) Uani d . 1 1 . .
    H H10B 0.2000 0.5369 0.1250 0.017 Uiso calc R 1 1 . .
    C C11B 0.0731(5) 0.6842(4) 0.0492(2) 0.0147(7) Uani d . 1 1 . .
    C C12B -0.0255(5) 0.8084(4) 0.0359(2) 0.0170(7) Uani d . 1 1 . .
    H H12B -0.0668 0.8509 -0.0095 0.020 Uiso calc R 1 1 . .
    C C13B -0.0604(5) 0.8667(4) 0.0919(2) 0.0183(7) Uani d . 1 1 . .
    H H13B -0.1250 0.9498 0.0838 0.022 Uiso calc R 1 1 . .
    C C14B -0.0003(5) 0.8030(4) 0.1601(2) 0.0166(7) Uani d . 1 1 . .
    H H14B -0.0259 0.8434 0.1971 0.020 Uiso calc R 1 1 . .
    C C15B 0.0306(6) 0.6672(4) -0.0701(2) 0.0216(8) Uani d . 1 1 . .
    H H15D 0.0630 0.6079 -0.0998 0.032 Uiso calc R 1 1 . .
    H H15E 0.0645 0.7535 -0.0919 0.032 Uiso calc R 1 1 . .
    H H15F -0.0957 0.6730 -0.0635 0.032 Uiso calc R 1 1 . .
loop_
    _atom_site_aniso_label
    _atom_site_aniso_U_11
    _atom_site_aniso_U_22
    _atom_site_aniso_U_33
    _atom_site_aniso_U_12
    _atom_site_aniso_U_13
    _atom_site_aniso_U_23
    O1A 0.0298(14) 0.0200(14) 0.0094(12) 0.0053(11) -0.0047(10) -0.0060(10)
    O2A 0.0204(13) 0.0123(13) 0.0192(13) 0.0049(10) -0.0053(10) -0.0018(10)
    O3A 0.0217(13) 0.0195(14) 0.0148(12) 0.0016(11) -0.0053(10) -0.0002(11)
    O4A 0.0352(16) 0.0217(15) 0.0124(12) 0.0048(12) -0.0008(11) -0.0064(11)
    O5A 0.0258(14) 0.0187(15) 0.0221(14) 0.0074(11) -0.0007(11) -0.0040(12)
    N1A 0.0162(14) 0.0105(14) 0.0102(14) 0.0036(11) -0.0039(11) -0.0015(11)
    N2A 0.0177(14) 0.0137(15) 0.0113(14) 0.0022(12) -0.0046(11) -0.0023(12)
    N3A 0.0145(14) 0.0131(15) 0.0129(14) 0.0011(11) -0.0005(11) -0.0038(12)
    N4A 0.0208(15) 0.0144(15) 0.0106(14) -0.0020(12) 0.0000(11) -0.0021(12)
    C1A 0.0143(15) 0.0129(17) 0.0114(16) -0.0030(13) 0.0018(12) -0.0031(13)
    C2A 0.0142(15) 0.0134(17) 0.0103(15) 0.0000(12) 0.0020(12) -0.0045(13)
    C3A 0.0116(15) 0.0131(17) 0.0123(16) -0.0022(12) 0.0000(12) -0.0012(13)
    C4A 0.0129(15) 0.0132(17) 0.0106(15) -0.0007(13) -0.0003(12) 0.0001(13)
    C5A 0.0189(17) 0.0141(18) 0.0124(16) -0.0002(13) 0.0016(13) -0.0036(13)
    C6A 0.0174(16) 0.0116(17) 0.0114(16) 0.0028(13) -0.0007(12) -0.0020(13)
    C7A 0.0159(16) 0.0121(17) 0.0110(15) -0.0006(13) -0.0008(12) -0.0026(13)
    C8A 0.0268(19) 0.0173(19) 0.0099(16) 0.0026(15) -0.0002(13) -0.0037(14)
    C9A 0.0156(16) 0.0128(17) 0.0111(16) -0.0013(13) -0.0036(12) 0.0005(13)
    C10A 0.0178(16) 0.0157(18) 0.0129(16) -0.0044(14) -0.0027(13) -0.0011(14)
    C11A 0.0150(16) 0.0164(18) 0.0191(18) -0.0014(14) 0.0014(13) -0.0047(15)
    C12A 0.0229(19) 0.0181(19) 0.0172(18) 0.0029(15) -0.0048(14) 0.0015(15)
    C13A 0.029(2) 0.025(2) 0.0107(17) -0.0002(16) -0.0047(14) 0.0008(15)
    C14A 0.0234(18) 0.021(2) 0.0103(16) 0.0003(15) -0.0016(13) -0.0021(14)
    C15A 0.0220(18) 0.024(2) 0.0209(19) 0.0018(16) 0.0050(15) -0.0076(16)
    O1B 0.0289(14) 0.0166(14) 0.0147(13) 0.0064(11) 0.0003(10) -0.0066(11)
    O2B 0.0438(18) 0.0211(15) 0.0091(12) 0.0063(13) 0.0032(11) -0.0009(11)
    O3B 0.0248(14) 0.0194(14) 0.0169(13) 0.0063(11) -0.0050(11) -0.0012(11)
    O4B 0.0310(15) 0.0211(15) 0.0178(14) 0.0088(12) -0.0018(11) -0.0089(12)
    O5B 0.0233(13) 0.0187(14) 0.0136(13) 0.0026(11) -0.0026(10) -0.0051(11)
    N1B 0.0193(15) 0.0147(15) 0.0098(14) 0.0031(12) -0.0009(11) -0.0029(12)
    N2B 0.0140(13) 0.0140(15) 0.0118(14) 0.0018(11) 0.0000(11) -0.0001(12)
    N3B 0.0212(15) 0.0158(16) 0.0106(14) 0.0002(12) 0.0018(11) -0.0026(12)
    N4B 0.0182(14) 0.0141(16) 0.0171(15) 0.0020(12) 0.0006(11) -0.0040(12)
    C1B 0.0127(15) 0.0120(17) 0.0126(16) -0.0002(12) 0.0004(12) -0.0034(13)
    C2B 0.0152(15) 0.0137(17) 0.0075(15) -0.0005(13) 0.0015(12) -0.0029(13)
    C3B 0.0153(16) 0.0132(17) 0.0110(15) -0.0008(13) -0.0004(12) -0.0007(13)
    C4B 0.0132(15) 0.0102(16) 0.0136(16) 0.0026(12) -0.0008(12) -0.0019(13)
    C5B 0.0146(16) 0.0168(18) 0.0130(16) -0.0019(13) -0.0016(12) -0.0048(14)
    C6B 0.0165(16) 0.0121(17) 0.0088(15) 0.0003(13) -0.0015(12) 0.0005(13)
    C7B 0.0114(14) 0.0128(17) 0.0137(16) 0.0007(12) 0.0006(12) -0.0024(13)
    C8B 0.0223(18) 0.0192(19) 0.0165(17) 0.0050(15) -0.0016(14) -0.0075(15)
    C9B 0.0122(15) 0.0140(17) 0.0134(16) -0.0010(13) 0.0002(12) -0.0015(13)
    C10B 0.0131(15) 0.0128(17) 0.0160(17) 0.0012(13) 0.0000(12) -0.0019(14)
    C11B 0.0137(15) 0.0126(17) 0.0181(17) -0.0028(13) 0.0001(13) -0.0035(14)
    C12B 0.0149(16) 0.0154(18) 0.0193(18) 0.0004(13) -0.0034(13) -0.0019(14)
    C13B 0.0192(17) 0.0120(17) 0.0211(19) 0.0021(14) 0.0010(14) -0.0006(14)
    C14B 0.0169(16) 0.0155(18) 0.0160(17) 0.0005(13) 0.0025(13) -0.0022(14)
    C15B 0.026(2) 0.024(2) 0.0146(17) -0.0027(16) -0.0031(14) -0.0044(15)
_geom_special_details
;
 All esds (except the esd in the dihedral angle between two l.s. planes)
 are estimated using the full covariance matrix.  The cell esds are taken
 into account individually in the estimation of esds in distances, angles
 and torsion angles; correlations between esds in cell parameters are only
 used when they are defined by crystal symmetry.  An approximate (isotropic)
 treatment of cell esds is used for estimating esds involving l.s. planes.
;
loop_
    _geom_bond_atom_site_label_1
    _geom_bond_atom_site_label_2
    _geom_bond_site_symmetry_2
    _geom_bond_distance
    _geom_bond_publ_flag
    O1A N3A . 1.243(4) ?
    O2A N3A . 1.229(4) ?
    O3A N4A . 1.232(4) ?
    O4A N4A . 1.228(4) ?
    O5A C11A . 1.367(5) ?
    O5A C15A . 1.427(5) ?
    N1A C1A . 1.353(4) ?
    N1A N2A . 1.374(4) ?
    N1A H1NA . 0.868(19) ?
    N2A C7A . 1.294(5) ?
    N3A C2A . 1.447(5) ?
    N4A C4A . 1.456(4) ?
    C1A C6A . 1.414(5) ?
    C1A C2A . 1.425(5) ?
    C2A C3A . 1.388(5) ?
    C3A C4A . 1.367(5) ?
    C3A H3A . 0.9300 ?
    C4A C5A . 1.402(5) ?
    C5A C6A . 1.370(5) ?
    C5A H5A . 0.9300 ?
    C6A H6A . 0.9300 ?
    C7A C9A . 1.492(5) ?
    C7A C8A . 1.496(5) ?
    C8A H8A . 0.9600 ?
    C8A H8B . 0.9600 ?
    C8A H8C . 0.9600 ?
    C9A C14A . 1.398(5) ?
    C9A C10A . 1.401(5) ?
    C10A C11A . 1.382(5) ?
    C10A H10A . 0.9300 ?
    C11A C12A . 1.402(5) ?
    C12A C13A . 1.380(6) ?
    C12A H12A . 0.9300 ?
    C13A C14A . 1.386(6) ?
    C13A H13A . 0.9300 ?
    C14A H14A . 0.9300 ?
    C15A H15A . 0.9600 ?
    C15A H15B . 0.9600 ?
    C15A H15C . 0.9600 ?
    O1B N3B . 1.261(4) ?
    O2B N3B . 1.224(4) ?
    O3B N4B . 1.236(4) ?
    O4B N4B . 1.230(4) ?
    O5B C11B . 1.383(5) ?
    O5B C15B . 1.438(5) ?
    N1B C1B . 1.347(5) ?
    N1B N2B . 1.370(4) ?
    N1B H1NB . 0.873(19) ?
    N2B C7B . 1.293(5) ?
    N3B C2B . 1.444(4) ?
    N4B C4B . 1.439(5) ?
    C1B C6B . 1.418(5) ?
    C1B C2B . 1.419(5) ?
    C2B C3B . 1.397(5) ?
    C3B C4B . 1.367(5) ?
    C3B H3B . 0.9300 ?
    C4B C5B . 1.409(5) ?
    C5B C6B . 1.360(5) ?
    C5B H5B . 0.9300 ?
    C6B H6B . 0.9300 ?
    C7B C9B . 1.489(5) ?
    C7B C8B . 1.498(5) ?
    C8B H8D . 0.9600 ?
    C8B H8E . 0.9600 ?
    C8B H8F . 0.9600 ?
    C9B C14B . 1.393(5) ?
    C9B C10B . 1.394(5) ?
    C10B C11B . 1.393(5) ?
    C10B H10B . 0.9300 ?
    C11B C12B . 1.395(5) ?
    C12B C13B . 1.384(6) ?
    C12B H12B . 0.9300 ?
    C13B C14B . 1.394(5) ?
    C13B H13B . 0.9300 ?
    C14B H14B . 0.9300 ?
    C15B H15D . 0.9600 ?
    C15B H15E . 0.9600 ?
    C15B H15F . 0.9600 ?
loop_
    _geom_angle_atom_site_label_1
    _geom_angle_atom_site_label_2
    _geom_angle_atom_site_label_3
    _geom_angle_site_symmetry_1
    _geom_angle_site_symmetry_3
    _geom_angle
    _geom_angle_publ_flag
    C11A O5A C15A . . 117.4(3) ?
    C1A N1A N2A . . 118.3(3) ?
    C1A N1A H1NA . . 117(3) ?
    N2A N1A H1NA . . 125(3) ?
    C7A N2A N1A . . 117.6(3) ?
    O2A N3A O1A . . 122.0(3) ?
    O2A N3A C2A . . 119.2(3) ?
    O1A N3A C2A . . 118.7(3) ?
    O4A N4A O3A . . 123.7(3) ?
    O4A N4A C4A . . 117.9(3) ?
    O3A N4A C4A . . 118.3(3) ?
    N1A C1A C6A . . 120.4(3) ?
    N1A C1A C2A . . 122.4(3) ?
    C6A C1A C2A . . 117.2(3) ?
    C3A C2A C1A . . 121.1(3) ?
    C3A C2A N3A . . 116.2(3) ?
    C1A C2A N3A . . 122.7(3) ?
    C4A C3A C2A . . 119.3(3) ?
    C4A C3A H3A . . 120.3 ?
    C2A C3A H3A . . 120.3 ?
    C3A C4A C5A . . 121.7(3) ?
    C3A C4A N4A . . 119.2(3) ?
    C5A C4A N4A . . 119.1(3) ?
    C6A C5A C4A . . 119.2(3) ?
    C6A C5A H5A . . 120.4 ?
    C4A C5A H5A . . 120.4 ?
    C5A C6A C1A . . 121.4(3) ?
    C5A C6A H6A . . 119.3 ?
    C1A C6A H6A . . 119.3 ?
    N2A C7A C9A . . 115.5(3) ?
    N2A C7A C8A . . 126.2(3) ?
    C9A C7A C8A . . 118.2(3) ?
    C7A C8A H8A . . 109.5 ?
    C7A C8A H8B . . 109.5 ?
    H8A C8A H8B . . 109.5 ?
    C7A C8A H8C . . 109.5 ?
    H8A C8A H8C . . 109.5 ?
    H8B C8A H8C . . 109.5 ?
    C14A C9A C10A . . 119.8(3) ?
    C14A C9A C7A . . 120.5(3) ?
    C10A C9A C7A . . 119.7(3) ?
    C11A C10A C9A . . 119.9(3) ?
    C11A C10A H10A . . 120.0 ?
    C9A C10A H10A . . 120.0 ?
    O5A C11A C10A . . 124.5(3) ?
    O5A C11A C12A . . 115.4(3) ?
    C10A C11A C12A . . 120.2(4) ?
    C13A C12A C11A . . 119.6(4) ?
    C13A C12A H12A . . 120.2 ?
    C11A C12A H12A . . 120.2 ?
    C12A C13A C14A . . 121.0(4) ?
    C12A C13A H13A . . 119.5 ?
    C14A C13A H13A . . 119.5 ?
    C13A C14A C9A . . 119.5(4) ?
    C13A C14A H14A . . 120.2 ?
    C9A C14A H14A . . 120.2 ?
    O5A C15A H15A . . 109.5 ?
    O5A C15A H15B . . 109.5 ?
    H15A C15A H15B . . 109.5 ?
    O5A C15A H15C . . 109.5 ?
    H15A C15A H15C . . 109.5 ?
    H15B C15A H15C . . 109.5 ?
    C11B O5B C15B . . 116.8(3) ?
    C1B N1B N2B . . 119.4(3) ?
    C1B N1B H1NB . . 118(3) ?
    N2B N1B H1NB . . 122(3) ?
    C7B N2B N1B . . 117.2(3) ?
    O2B N3B O1B . . 122.2(3) ?
    O2B N3B C2B . . 119.4(3) ?
    O1B N3B C2B . . 118.4(3) ?
    O4B N4B O3B . . 122.7(3) ?
    O4B N4B C4B . . 118.6(3) ?
    O3B N4B C4B . . 118.6(3) ?
    N1B C1B C6B . . 120.2(3) ?
    N1B C1B C2B . . 123.3(3) ?
    C6B C1B C2B . . 116.4(3) ?
    C3B C2B C1B . . 122.0(3) ?
    C3B C2B N3B . . 115.6(3) ?
    C1B C2B N3B . . 122.3(3) ?
    C4B C3B C2B . . 118.3(3) ?
    C4B C3B H3B . . 120.8 ?
    C2B C3B H3B . . 120.8 ?
    C3B C4B C5B . . 122.0(3) ?
    C3B C4B N4B . . 119.2(3) ?
    C5B C4B N4B . . 118.8(3) ?
    C6B C5B C4B . . 119.0(3) ?
    C6B C5B H5B . . 120.5 ?
    C4B C5B H5B . . 120.5 ?
    C5B C6B C1B . . 122.2(3) ?
    C5B C6B H6B . . 118.9 ?
    C1B C6B H6B . . 118.9 ?
    N2B C7B C9B . . 115.1(3) ?
    N2B C7B C8B . . 123.7(3) ?
    C9B C7B C8B . . 121.2(3) ?
    C7B C8B H8D . . 109.5 ?
    C7B C8B H8E . . 109.5 ?
    H8D C8B H8E . . 109.5 ?
    C7B C8B H8F . . 109.5 ?
    H8D C8B H8F . . 109.5 ?
    H8E C8B H8F . . 109.5 ?
    C14B C9B C10B . . 119.1(3) ?
    C14B C9B C7B . . 120.9(3) ?
    C10B C9B C7B . . 119.9(3) ?
    C11B C10B C9B . . 120.1(3) ?
    C11B C10B H10B . . 120.0 ?
    C9B C10B H10B . . 120.0 ?
    O5B C11B C10B . . 115.3(3) ?
    O5B C11B C12B . . 123.6(3) ?
    C10B C11B C12B . . 121.0(3) ?
    C13B C12B C11B . . 118.4(3) ?
    C13B C12B H12B . . 120.8 ?
    C11B C12B H12B . . 120.8 ?
    C12B C13B C14B . . 121.1(4) ?
    C12B C13B H13B . . 119.4 ?
    C14B C13B H13B . . 119.4 ?
    C9B C14B C13B . . 120.2(4) ?
    C9B C14B H14B . . 119.9 ?
    C13B C14B H14B . . 119.9 ?
    O5B C15B H15D . . 109.5 ?
    O5B C15B H15E . . 109.5 ?
    H15D C15B H15E . . 109.5 ?
    O5B C15B H15F . . 109.5 ?
    H15D C15B H15F . . 109.5 ?
    H15E C15B H15F . . 109.5 ?
loop_
    _geom_torsion_atom_site_label_1
    _geom_torsion_atom_site_label_2
    _geom_torsion_atom_site_label_3
    _geom_torsion_atom_site_label_4
    _geom_torsion_site_symmetry_1
    _geom_torsion_site_symmetry_2
    _geom_torsion_site_symmetry_3
    _geom_torsion_site_symmetry_4
    _geom_torsion
    _geom_torsion_publ_flag
    C1A N1A N2A C7A . . . . 172.4(3) ?
    N2A N1A C1A C6A . . . . -1.9(5) ?
    N2A N1A C1A C2A . . . . 179.5(3) ?
    N1A C1A C2A C3A . . . . 179.2(3) ?
    C6A C1A C2A C3A . . . . 0.5(5) ?
    N1A C1A C2A N3A . . . . 2.5(5) ?
    C6A C1A C2A N3A . . . . -176.2(3) ?
    O2A N3A C2A C3A . . . . 2.4(5) ?
    O1A N3A C2A C3A . . . . -176.6(3) ?
    O2A N3A C2A C1A . . . . 179.2(3) ?
    O1A N3A C2A C1A . . . . 0.2(5) ?
    C1A C2A C3A C4A . . . . 0.8(5) ?
    N3A C2A C3A C4A . . . . 177.7(3) ?
    C2A C3A C4A C5A . . . . -1.1(5) ?
    C2A C3A C4A N4A . . . . -178.7(3) ?
    O4A N4A C4A C3A . . . . -177.2(3) ?
    O3A N4A C4A C3A . . . . 3.2(5) ?
    O4A N4A C4A C5A . . . . 5.2(5) ?
    O3A N4A C4A C5A . . . . -174.4(3) ?
    C3A C4A C5A C6A . . . . 0.0(5) ?
    N4A C4A C5A C6A . . . . 177.6(3) ?
    C4A C5A C6A C1A . . . . 1.3(5) ?
    N1A C1A C6A C5A . . . . 179.7(3) ?
    C2A C1A C6A C5A . . . . -1.5(5) ?
    N1A N2A C7A C9A . . . . 179.8(3) ?
    N1A N2A C7A C8A . . . . -1.3(5) ?
    N2A C7A C9A C14A . . . . 180.0(3) ?
    C8A C7A C9A C14A . . . . 1.0(5) ?
    N2A C7A C9A C10A . . . . 0.1(5) ?
    C8A C7A C9A C10A . . . . -179.0(3) ?
    C14A C9A C10A C11A . . . . -1.4(5) ?
    C7A C9A C10A C11A . . . . 178.5(3) ?
    C15A O5A C11A C10A . . . . -2.6(5) ?
    C15A O5A C11A C12A . . . . 178.0(3) ?
    C9A C10A C11A O5A . . . . -179.3(3) ?
    C9A C10A C11A C12A . . . . 0.1(5) ?
    O5A C11A C12A C13A . . . . -179.4(3) ?
    C10A C11A C12A C13A . . . . 1.1(6) ?
    C11A C12A C13A C14A . . . . -1.0(6) ?
    C12A C13A C14A C9A . . . . -0.3(6) ?
    C10A C9A C14A C13A . . . . 1.5(6) ?
    C7A C9A C14A C13A . . . . -178.4(3) ?
    C1B N1B N2B C7B . . . . -177.2(3) ?
    N2B N1B C1B C6B . . . . 5.4(5) ?
    N2B N1B C1B C2B . . . . -175.2(3) ?
    N1B C1B C2B C3B . . . . -178.8(3) ?
    C6B C1B C2B C3B . . . . 0.7(5) ?
    N1B C1B C2B N3B . . . . -0.9(5) ?
    C6B C1B C2B N3B . . . . 178.5(3) ?
    O2B N3B C2B C3B . . . . -7.3(5) ?
    O1B N3B C2B C3B . . . . 172.1(3) ?
    O2B N3B C2B C1B . . . . 174.7(3) ?
    O1B N3B C2B C1B . . . . -5.9(5) ?
    C1B C2B C3B C4B . . . . -1.2(5) ?
    N3B C2B C3B C4B . . . . -179.1(3) ?
    C2B C3B C4B C5B . . . . 0.3(5) ?
    C2B C3B C4B N4B . . . . 177.7(3) ?
    O4B N4B C4B C3B . . . . 171.9(3) ?
    O3B N4B C4B C3B . . . . -7.7(5) ?
    O4B N4B C4B C5B . . . . -10.6(5) ?
    O3B N4B C4B C5B . . . . 169.8(3) ?
    C3B C4B C5B C6B . . . . 1.1(5) ?
    N4B C4B C5B C6B . . . . -176.3(3) ?
    C4B C5B C6B C1B . . . . -1.7(5) ?
    N1B C1B C6B C5B . . . . -179.8(3) ?
    C2B C1B C6B C5B . . . . 0.8(5) ?
    N1B N2B C7B C9B . . . . 179.9(3) ?
    N1B N2B C7B C8B . . . . 1.7(5) ?
    N2B C7B C9B C14B . . . . -178.8(3) ?
    C8B C7B C9B C14B . . . . -0.5(5) ?
    N2B C7B C9B C10B . . . . 0.6(5) ?
    C8B C7B C9B C10B . . . . 178.9(3) ?
    C14B C9B C10B C11B . . . . 0.0(5) ?
    C7B C9B C10B C11B . . . . -179.4(3) ?
    C15B O5B C11B C10B . . . . 167.7(3) ?
    C15B O5B C11B C12B . . . . -13.8(5) ?
    C9B C10B C11B O5B . . . . 178.6(3) ?
    C9B C10B C11B C12B . . . . 0.0(5) ?
    O5B C11B C12B C13B . . . . -178.2(3) ?
    C10B C11B C12B C13B . . . . 0.3(5) ?
    C11B C12B C13B C14B . . . . -0.6(5) ?
    C10B C9B C14B C13B . . . . -0.2(5) ?
    C7B C9B C14B C13B . . . . 179.2(3) ?
    C12B C13B C14B C9B . . . . 0.5(6) ?
loop_
    _geom_hbond_atom_site_label_D
    _geom_hbond_atom_site_label_H
    _geom_hbond_atom_site_label_A
    _geom_hbond_site_symmetry_A
    _geom_hbond_distance_DH
    _geom_hbond_distance_HA
    _geom_hbond_distance_DA
    _geom_hbond_angle_DHA
    _geom_hbond_publ_flag
    N1A H1NA O1A 1_555 0.87(3) 1.94(4) 2.611(4) 133(3) y
    N1B H1NB O1B 1_555 0.88(4) 1.96(3) 2.611(4) 130(4) y
    C5B H5B O3A 1_554 0.93 2.59 3.462(5) 156 y
    C6B H6B O4A 1_554 0.93 2.50 3.277(4) 141 y
    C8A H8C O3B 2_656 0.96 2.57 3.376(5) 142 y
    C8B H8E O4B 1_465 0.96 2.45 3.402(5) 170 y
    C12B H12B O2A 1_464 0.93 2.57 3.447(5) 157 y
    C13A H13A O3B 1_465 0.93 2.48 3.204(5) 135 y
    C13B H13B O3A 1_464 0.93 2.55 3.448(5) 162 y
    C14B H14B O4B 1_465 0.93 2.47 3.338(5) 155 y
    C15B H15E O3A 2_666 0.96 2.57 3.301(5) 133 y
_iucr_refine_instructions_details
;
TITL mo_lf6_0m in P-1 (100K)
CELL  0.71073    7.5612   10.4517   19.5160    76.034    89.531    84.052
ZERR  4           0.0013    0.0018    0.0030     0.004     0.004     0.004
LATT   1
SFAC C H N O
UNIT 60 56 16 20
SIZE 0.051 0.139 0.326
L.S. 20
BOND $H
FMAP 2 1 60
ACTA
CONF
OMIT -4 58
OMIT 0 -1 15
OMIT -2 1 8
OMIT -2 2 4
OMIT -1 2 9
OMIT -1 0 6
OMIT -1 1 0
OMIT 6 4 5
OMIT 6 5 4
MERG 0
DFIX 0.86 0.02 N1A H1NA
DFIX 0.86 0.02 N1B H1NB
PLAN 20
WGHT    0.153100    2.363000
BASF   0.20111
FVAR       3.45874
O1A   4    0.598279    0.075673    0.790294    11.00000    0.02982    0.02002 =
         0.00940   -0.00601   -0.00467    0.00533
O2A   4    0.704032   -0.032473    0.892912    11.00000    0.02040    0.01225 =
         0.01922   -0.00185   -0.00534    0.00489
O3A   4    0.643907    0.139845    1.094292    11.00000    0.02173    0.01949 =
         0.01477   -0.00023   -0.00528    0.00162
O4A   4    0.479276    0.324069    1.090947    11.00000    0.03520    0.02172 =
         0.01238   -0.00638   -0.00077    0.00479
O5A   4   -0.074804    0.855892    0.678797    11.00000    0.02583    0.01873 =
         0.02213   -0.00404   -0.00075    0.00743
N1A   3    0.404615    0.302982    0.774584    11.00000    0.01616    0.01053 =
         0.01023   -0.00150   -0.00393    0.00360
H1NA  2    0.442289    0.238271    0.755722    11.00000   -1.50000
N2A   3    0.305627    0.417556    0.739664    11.00000    0.01767    0.01365 =
         0.01135   -0.00230   -0.00455    0.00225
N3A   3    0.617623    0.064164    0.854749    11.00000    0.01449    0.01308 =
         0.01294   -0.00385   -0.00048    0.00114
N4A   3    0.545581    0.237543    1.062972    11.00000    0.02076    0.01444 =
         0.01055   -0.00207    0.00003   -0.00202
C1A   1    0.437966    0.285092    0.844469    11.00000    0.01435    0.01287 =
         0.01135   -0.00314    0.00178   -0.00296
C2A   1    0.538093    0.169109    0.885273    11.00000    0.01424    0.01338 =
         0.01026   -0.00455    0.00203    0.00003
C3A   1    0.572106    0.154327    0.956720    11.00000    0.01160    0.01309 =
         0.01232   -0.00117   -0.00001   -0.00218
AFIX  43
H3A   2    0.638901    0.078726    0.982724    11.00000   -1.20000
AFIX   0
C4A   1    0.506401    0.252036    0.988426    11.00000    0.01289    0.01315 =
         0.01061    0.00006   -0.00025   -0.00065
C5A   1    0.407838    0.368137    0.950411    11.00000    0.01888    0.01412 =
         0.01240   -0.00362    0.00157   -0.00019
AFIX  43
H5A   2    0.364321    0.433493    0.972970    11.00000   -1.20000
AFIX   0
C6A   1    0.376352    0.384226    0.879655    11.00000    0.01745    0.01162 =
         0.01136   -0.00199   -0.00073    0.00285
AFIX  43
H6A   2    0.313093    0.462020    0.854207    11.00000   -1.20000
AFIX   0
C7A   1    0.291563    0.440373    0.671631    11.00000    0.01593    0.01209 =
         0.01103   -0.00263   -0.00078   -0.00057
C8A   1    0.376048    0.354845    0.626473    11.00000    0.02677    0.01729 =
         0.00989   -0.00369   -0.00023    0.00261
AFIX 137
H8A   2    0.452875    0.283433    0.655151    11.00000   -1.50000
H8B   2    0.444230    0.406843    0.590518    11.00000   -1.50000
H8C   2    0.285270    0.319357    0.604763    11.00000   -1.50000
AFIX   0
C9A   1    0.182252    0.565762    0.636227    11.00000    0.01563    0.01281 =
         0.01109    0.00049   -0.00358   -0.00128
C10A  1    0.103589    0.649318    0.676852    11.00000    0.01778    0.01575 =
         0.01288   -0.00109   -0.00270   -0.00438
AFIX  43
H10A  2    0.117328    0.625583    0.725746    11.00000   -1.20000
AFIX   0
C11A  1    0.005547    0.767068    0.644154    11.00000    0.01498    0.01645 =
         0.01908   -0.00475    0.00138   -0.00143
C12A  1   -0.015513    0.803031    0.570439    11.00000    0.02288    0.01811 =
         0.01720    0.00150   -0.00476    0.00286
AFIX  43
H12A  2   -0.079690    0.882962    0.548339    11.00000   -1.20000
AFIX   0
C13A  1    0.059600    0.719061    0.530891    11.00000    0.02882    0.02541 =
         0.01072    0.00085   -0.00470   -0.00024
AFIX  43
H13A  2    0.043970    0.742358    0.482071    11.00000   -1.20000
AFIX   0
C14A  1    0.157996    0.600508    0.562872    11.00000    0.02343    0.02140 =
         0.01030   -0.00206   -0.00157    0.00032
AFIX  43
H14A  2    0.207522    0.544483    0.535723    11.00000   -1.20000
AFIX   0
C15A  1   -0.062113    0.821651    0.754086    11.00000    0.02200    0.02398 =
         0.02089   -0.00756    0.00499    0.00183
AFIX 137
H15A  2   -0.135186    0.886190    0.772284    11.00000   -1.50000
H15B  2    0.059284    0.819983    0.768595    11.00000   -1.50000
H15C  2   -0.101904    0.735751    0.772013    11.00000   -1.50000
AFIX   0
O1B   4    0.365462    0.383455    0.452972    11.00000    0.02885    0.01661 =
         0.01470   -0.00662    0.00026    0.00643
O2B   4    0.493074    0.192858    0.511791    11.00000    0.04377    0.02108 =
         0.00910   -0.00095    0.00321    0.00635
O3B   4    0.832761   -0.098872    0.398402    11.00000    0.02482    0.01944 =
         0.01686   -0.00122   -0.00504    0.00631
O4B   4    0.784223   -0.085795    0.287646    11.00000    0.03099    0.02111 =
         0.01778   -0.00888   -0.00183    0.00883
O5B   4    0.120295    0.617979   -0.002704    11.00000    0.02330    0.01867 =
         0.01361   -0.00507   -0.00258    0.00260
N1B   3    0.322089    0.430149    0.316236    11.00000    0.01929    0.01473 =
         0.00980   -0.00285   -0.00089    0.00313
H1NB  2    0.288424    0.455593    0.354166    11.00000   -1.50000
N2B   3    0.257253    0.496958    0.250560    11.00000    0.01404    0.01402 =
         0.01183   -0.00014   -0.00003    0.00179
N3B   3    0.446702    0.270701    0.455737    11.00000    0.02115    0.01579 =
         0.01062   -0.00259    0.00182    0.00021
N4B   3    0.760345   -0.043204    0.340843    11.00000    0.01817    0.01409 =
         0.01709   -0.00399    0.00063    0.00200
C1B   1    0.425215    0.314370    0.323773    11.00000    0.01269    0.01200 =
         0.01256   -0.00338    0.00038   -0.00025
C2B   1    0.487392    0.233728    0.390219    11.00000    0.01515    0.01365 =
         0.00753   -0.00289    0.00154   -0.00047
C3B   1    0.597037    0.115297    0.396270    11.00000    0.01527    0.01316 =
         0.01101   -0.00066   -0.00039   -0.00080
AFIX  43
H3B   2    0.638251    0.064508    0.440220    11.00000   -1.20000
AFIX   0
C4B   1    0.642214    0.075946    0.335991    11.00000    0.01325    0.01025 =
         0.01364   -0.00190   -0.00082    0.00263
C5B   1    0.582186    0.151292    0.268727    11.00000    0.01455    0.01680 =
         0.01297   -0.00480   -0.00157   -0.00187
AFIX  43
H5B   2    0.612889    0.121802    0.228479    11.00000   -1.20000
AFIX   0
C6B   1    0.478709    0.267744    0.263565    11.00000    0.01649    0.01211 =
         0.00880    0.00052   -0.00149    0.00034
AFIX  43
H6B   2    0.441791    0.318505    0.219051    11.00000   -1.20000
AFIX   0
C7B   1    0.165082    0.610299    0.245479    11.00000    0.01143    0.01275 =
         0.01374   -0.00240    0.00059    0.00072
C8B   1    0.130755    0.672596    0.306524    11.00000    0.02227    0.01919 =
         0.01646   -0.00754   -0.00165    0.00503
AFIX 137
H8D   2    0.103897    0.606097    0.347479    11.00000   -1.50000
H8E   2    0.031905    0.739942    0.295161    11.00000   -1.50000
H8F   2    0.234469    0.711664    0.316044    11.00000   -1.50000
AFIX   0
C9B   1    0.097864    0.678969    0.173066    11.00000    0.01217    0.01405 =
         0.01344   -0.00149    0.00019   -0.00101
C10B  1    0.134482    0.619654    0.117040    11.00000    0.01307    0.01284 =
         0.01598   -0.00190   -0.00005    0.00119
AFIX  43
H10B  2    0.199976    0.536912    0.124999    11.00000   -1.20000
AFIX   0
C11B  1    0.073076    0.684193    0.049166    11.00000    0.01367    0.01259 =
         0.01809   -0.00350    0.00006   -0.00281
C12B  1   -0.025500    0.808351    0.035906    11.00000    0.01492    0.01535 =
         0.01928   -0.00185   -0.00344    0.00036
AFIX  43
H12B  2   -0.066805    0.850930   -0.009457    11.00000   -1.20000
AFIX   0
C13B  1   -0.060378    0.866671    0.091858    11.00000    0.01916    0.01203 =
         0.02108   -0.00063    0.00102    0.00208
AFIX  43
H13B  2   -0.124983    0.949761    0.083774    11.00000   -1.20000
AFIX   0
C14B  1   -0.000305    0.802962    0.160090    11.00000    0.01686    0.01550 =
         0.01603   -0.00217    0.00250    0.00053
AFIX  43
H14B  2   -0.025852    0.843374    0.197082    11.00000   -1.20000
AFIX   0
C15B  1    0.030570    0.667160   -0.070072    11.00000    0.02635    0.02368 =
         0.01458   -0.00440   -0.00311   -0.00274
AFIX 137
H15D  2    0.063038    0.607860   -0.099832    11.00000   -1.50000
H15E  2    0.064487    0.753471   -0.091890    11.00000   -1.50000
H15F  2   -0.095695    0.672970   -0.063455    11.00000   -1.50000
HKLF 5
REM  mo_lf6_0m in P-1 (100K)
REM R1 =  0.0862 for   5592 Fo > 4sig(Fo)  and  0.1195 for all   7846 data
REM    444 parameters refined using      2 restraints
END
WGHT      0.1531      2.3631
REM Highest difference peak  0.533,  deepest hole -0.588,  1-sigma level  0.129
Q1    1   0.0159  0.9572  0.6539  11.00000  0.05    0.53
Q2    1   0.8655 -0.0053  0.2793  11.00000  0.05    0.53
Q3    1  -0.0256  0.8412  0.2995  11.00000  0.05    0.52
Q4    1   0.1738  0.5764  0.5974  11.00000  0.05    0.48
Q5    1   0.3160  0.7661  0.3784  11.00000  0.05    0.48
Q6    1   0.9984 -0.0704  0.4255  11.00000  0.05    0.47
Q7    1   0.4260  0.3047  0.1803  11.00000  0.05    0.46
Q8    1   0.4465  0.0799  0.9429  11.00000  0.05    0.45
Q9    1   0.9866 -0.0852  0.3160  11.00000  0.05    0.45
Q10   1  -0.2849  1.0747  0.6413  11.00000  0.05    0.44
Q11   1   0.0202  0.8371  0.1226  11.00000  0.05    0.44
Q12   1   0.9445 -0.0171  0.3962  11.00000  0.05    0.43
Q13   1  -0.2532  0.9820  0.7442  11.00000  0.05    0.43
Q14   1   0.5880  0.1216  0.3027  11.00000  0.05    0.42
Q15   1   0.3464  0.5022  0.8235  11.00000  0.05    0.42
Q16   1   0.7937  0.0636  0.8946  11.00000  0.05    0.42
Q17   1   0.4492  0.2629  0.3645  11.00000  0.05    0.41
Q18   1   0.0770  0.6000  0.7406  11.00000  0.05    0.41
Q19   1   0.9551 -0.1245  0.4013  11.00000  0.05    0.41
Q20   1  -0.0001  0.7816  0.3968  11.00000  0.05    0.41
;
