# Supplementary material for: (E)-1-(2,4-Dinitro­phen­yl)-2-[1-(3-meth­oxy­phen­yl)ethyl­idene]hydrazine
Source: Acta Crystallogr Sect E Struct Rep Online. 2012 Jun 20;68(Pt 7):o2144–5. doi: 10.1107/S1600536812026979 (PMC3393954; doi:10.1107/S1600536812026979)
Supplement: Supplementary file 2 [file e-68-o2144-Isup2.hkl]

# 
# h,k,l, Fc-squared, Fo-squared, sigma(Fo-squared) and status flag 
# 
data_I
_shelx_title ' mo_lf6_0m in P-1 (100K)' 
_shelx_refln_list_code          4 
_shelx_F_calc_maximum      376.91 
_exptl_crystal_F_000       688.00 
_reflns_d_resolution_high  0.7330 
 
loop_ 
 _symmetry_equiv_pos_as_xyz 
 'x, y, z' 
 '-x, -y, -z' 
 
_cell_length_a     7.5612 
_cell_length_b    10.4517 
_cell_length_c    19.5160 
_cell_angle_alpha  76.034 
_cell_angle_beta   89.531 
_cell_angle_gamma  84.052 
 
_shelx_F_squared_multiplier     1.000 
 
loop_ 
 _refln_index_h 
 _refln_index_k 
 _refln_index_l 
 _refln_F_squared_calc 
 _refln_F_squared_meas 
 _refln_F_squared_sigma 
 _refln_observed_status 
   1   0   0     3540.65     3078.26    283.46 o 
   2   0   0     9255.53    10389.17    452.06 o 
   3   0   0        2.76        1.34      3.18 o 
   4   0   0      374.23      339.80     20.65 o 
   5   0   0       20.00       23.91      6.60 o 
   6   0   0        6.14        9.36      6.52 o 
   7   0   0       20.90       19.56      5.10 o 
   8   0   0       18.02       15.30      6.52 o 
   9   0   0       39.84       40.04      8.19 o 
  10   0   0       21.56       28.67      8.44 o 
 -10   1   0        6.58       25.75     12.96 o 
  -9   1   0        2.82        9.28      9.95 o 
  -8   1   0        0.85        6.02      5.18 o 
  -7   1   0        0.26        5.27      4.18 o 
  -6   1   0        5.82        1.67      6.10 o 
  -5   1   0     1805.51     1770.38     49.24 o 
  -4   1   0      139.45      143.28     11.54 o 
  -3   1   0       14.02       23.41      7.69 o 
  -2   1   0     1494.60     1516.77    150.97 o 
   0   1   0     1221.94      200.20      5.93 o 
   1   1   0      363.66      144.61     13.37 o 
   2   1   0     5972.36     5891.45    134.83 o 
   3   1   0      733.07      400.65     31.43 o 
   4   1   0      291.89      339.63     20.65 o 
   5   1   0        2.85        0.75      4.43 o 
   6   1   0      165.57      189.50      9.28 o 
   7   1   0      410.54      406.76     18.31 o 
   8   1   0        4.57        6.27      5.35 o 
   9   1   0        3.78       -0.33      6.35 o 
  10   1   0        0.23       -0.08      6.85 o 
  -9   2   0       11.60       11.79      6.94 o 
  -8   2   0        4.33       17.55      6.10 o 
  -7   2   0      109.67      129.15     10.45 o 
  -6   2   0       61.56       59.52      4.60 o 
  -5   2   0      113.84      141.10     11.03 o 
  -4   2   0        1.48        6.02      2.93 o 
  -3   2   0      221.23      254.03     13.96 o 
  -2   2   0     2800.70     2828.49     77.57 o 
   0   2   0     6897.87     6417.24    129.82 o 
   1   2   0       94.05      101.40      4.93 o 
   2   2   0   142062.97   127486.68   2904.05 o 
   3   2   0     2693.74     2735.78     72.72 o 
   4   2   0     2631.97     2653.28     64.53 o 
   5   2   0        1.96       -2.17      2.42 o 
   6   2   0       15.83       13.37      3.85 o 
   7   2   0       73.55      107.83     10.70 o 
   8   2   0        2.05       16.05      6.77 o 
   9   2   0      124.93      144.28     15.13 o 
  10   2   0        8.46        5.93      7.77 o 
  -9   3   0       43.51       50.74     15.80 o 
  -8   3   0        1.68       -4.35      6.52 o 
  -7   3   0       54.91       55.84      9.03 o 
  -6   3   0       41.60       42.80      8.78 o 
  -5   3   0        5.97       11.45      3.09 o 
  -4   3   0       64.22       64.95      5.93 o 
  -3   3   0     3852.48     4103.76     95.71 o 
  -2   3   0       36.93      134.92     23.57 o 
  -1   3   0        0.05       -0.59      6.69 o 
   0   3   0      523.40      459.50     11.37 o 
   1   3   0      723.93      685.28     15.30 o 
   2   3   0      458.15      452.40     11.20 o 
   4   3   0     5977.03     6340.67    165.85 o 
   5   3   0      338.40      335.54     14.54 o 
   6   3   0      144.73      251.53     37.53 o 
   7   3   0       12.50       18.72      6.52 o 
   8   3   0      132.51      160.75     26.00 o 
   9   3   0       92.89       86.18     19.48 o 
  10   3   0       16.41       21.15      9.61 o 
  -9   4   0       11.27       15.21     15.72 o 
  -8   4   0        0.57        2.84      9.36 o 
  -6   4   0       46.66       83.51     10.11 o 
  -5   4   0      165.01      221.18     28.17 o 
  -4   4   0       93.96      113.27      9.28 o 
  -3   4   0      562.13      578.45     16.63 o 
  -2   4   0       45.67       66.12      6.85 o 
  -1   4   0      441.26      410.94     14.54 o 
   0   4   0     4227.65     4299.03     89.94 o 
   1   4   0      622.24      571.68     15.38 o 
   2   4   0      491.85      475.89     10.28 o 
   3   4   0      119.40      117.53      9.78 o 
   4   4   0    18065.79    18489.27    375.99 o 
   6   4   0      356.55      341.22     40.96 o 
   7   4   0        3.87        5.35      6.10 o 
   8   4   0        1.72        3.59      6.85 o 
   9   4   0       43.38       55.09     19.23 o 
  10   4   0        2.64       -3.85     10.20 o 
  -9   5   0        0.53       11.37     10.95 o 
  -8   5   0       14.67       29.51      9.70 o 
  -7   5   0      124.67      180.89     29.17 o 
  -6   5   0      417.46      499.12     39.96 o 
  -5   5   0       58.98       66.37     10.45 o 
  -4   5   0       87.39       54.50     59.68 o 
  -3   5   0       26.30       71.72     26.58 o 
  -2   5   0       26.74       36.61      7.36 o 
  -1   5   0     1799.15     1995.83     44.22 o 
   0   5   0        6.07        9.11      3.34 o 
   1   5   0       26.76       23.57      4.01 o 
   2   5   0        8.88        9.86      2.26 o 
   3   5   0      822.43      867.60     22.65 o 
   4   5   0       59.20       65.37      6.85 o 
   5   5   0      108.48      122.63     12.12 o 
   6   5   0     3399.55     3245.27     98.39 o 
   7   5   0       74.78       61.94     10.37 o 
   8   5   0       93.08       92.54     15.38 o 
   9   5   0       12.91        9.86     10.11 o 
  -8   6   0        0.11       15.55     22.40 o 
  -7   6   0       56.80       54.92     11.70 o 
  -6   6   0        5.55       11.03      7.77 o 
  -5   6   0       43.70       58.76     10.45 o 
  -4   6   0      220.00      251.94     26.41 o 
  -3   6   0        6.59       16.80      6.10 o 
  -2   6   0       10.03       10.11      6.35 o 
  -1   6   0      403.87      397.23     12.12 o 
   0   6   0       81.42       69.30      6.10 o 
   1   6   0      582.19      573.44     15.72 o 
   2   6   0     2182.34     2245.18     46.14 o 
   3   6   0      423.75      469.53     17.97 o 
   4   6   0       55.52       66.71      6.69 o 
   5   6   0      129.88      169.02     11.79 o 
   6   6   0     1954.88     1877.21     62.61 o 
   7   6   0       47.41       35.11      9.03 o 
   8   6   0        1.89       -2.76      8.44 o 
   9   6   0       24.19       20.98     12.71 o 
  -8   7   0      283.52      336.04     38.12 o 
  -7   7   0       24.14       23.99     11.28 o 
  -6   7   0      167.09      141.77     24.99 o 
  -5   7   0       92.79      114.27     15.38 o 
  -4   7   0        0.22       19.89     22.15 o 
  -3   7   0        8.26        3.68      6.94 o 
  -2   7   0        0.03       -1.09      7.52 o 
  -1   7   0        1.76        0.33      4.01 o 
   0   7   0       12.08       34.02      6.52 o 
   1   7   0      231.61      312.97     13.21 o 
   2   7   0        0.37       -2.51      3.26 o 
   3   7   0       31.17       50.91      7.19 o 
   4   7   0       22.11       25.75      6.10 o 
   5   7   0      238.02      266.82     15.97 o 
   6   7   0        2.73       20.98      9.70 o 
   7   7   0        3.43       19.81     10.28 o 
   8   7   0     1471.70     1389.29     93.20 o 
   9   7   0       12.56        8.28     10.78 o 
  -7   8   0       52.53      169.86     23.74 o 
  -6   8   0       23.71       24.83     30.51 o 
  -5   8   0       20.04       31.76     12.62 o 
  -4   8   0       29.91       14.80      8.86 o 
  -3   8   0       24.61       10.11     10.37 o 
  -2   8   0      127.30      100.31     14.29 o 
  -1   8   0        5.29       -6.35      8.69 o 
   0   8   0       63.58       61.02      8.44 o 
   1   8   0       62.00       79.50      7.19 o 
   2   8   0      119.07      116.61     13.79 o 
   3   8   0      454.10      490.93     20.65 o 
   4   8   0      715.50      698.66     25.41 o 
   5   8   0      121.46      120.12     15.30 o 
   6   8   0       13.89       12.29      7.77 o 
   7   8   0        3.12       -7.86      7.86 o 
   8   8   0      181.32      159.49     37.87 o 
  -7   9   0       46.28       26.41     16.97 o 
  -6   9   0      217.29      233.39     28.59 o 
  -5   9   0       62.10       76.99     21.48 o 
  -4   9   0      298.98      272.51     22.90 o 
  -3   9   0        4.83       -9.20      9.20 o 
  -2   9   0       10.76        7.11      9.45 o 
  -1   9   0      133.89      157.24     26.41 o 
   0   9   0      213.87      359.53     17.72 o 
   1   9   0      245.99      304.02     19.98 o 
   2   9   0       11.95        5.85      5.77 o 
   3   9   0       25.17       25.50      7.19 o 
   4   9   0        0.91       -5.18      5.18 o 
   5   9   0       11.41       21.98      8.94 o 
   6   9   0        2.29        5.10      7.69 o 
   7   9   0       26.23       23.66      9.95 o 
   8   9   0        0.95       17.72     12.12 o 
  -6  10   0       21.33       34.19     18.81 o 
  -5  10   0       41.89       40.71     19.64 o 
  -4  10   0       43.93       18.14     14.54 o 
  -3  10   0       54.68       52.33     15.05 o 
  -2  10   0       33.28       29.01     12.04 o 
  -1  10   0      293.19      257.29     27.75 o 
   0  10   0        1.71       13.79      7.02 o 
   1  10   0      499.74      701.58     37.11 o 
   2  10   0        3.17        1.09      7.19 o 
   3  10   0       22.54       26.41      7.86 o 
   4  10   0       73.05       65.70     11.87 o 
   5  10   0      190.54      209.65     19.98 o 
   6  10   0      153.37      165.68     18.22 o 
   7  10   0       25.85       16.05     10.37 o 
  -5  11   0      143.15      189.08     25.83 o 
  -4  11   0       75.78       83.68     20.73 o 
  -3  11   0       79.63       71.39     18.39 o 
  -2  11   0      166.79      125.97     17.22 o 
  -1  11   0       29.50       40.71     15.30 o 
   0  11   0       45.76       46.14     32.60 o 
   1  11   0       86.11      130.99     14.71 o 
   2  11   0      369.06      534.07     85.76 o 
   3  11   0      281.92      257.96     26.50 o 
   4  11   0       61.51       78.83     16.80 o 
   5  11   0        0.09       -1.25      8.11 o 
   6  11   0        2.09       -3.01      8.86 o 
   7  11   0        3.21       14.46     10.87 o 
  -4  12   0       38.23       16.13     20.40 o 
  -3  12   0        5.32       21.07     15.72 o 
  -2  12   0       11.06       31.51     24.83 o 
  -1  12   0       71.13       61.94     24.91 o 
   0  12   0        6.72       17.05     33.44 o 
   1  12   0      347.76      353.09     32.27 o 
   2  12   0       41.36       49.57     14.80 o 
   3  12   0      183.60      202.04     37.11 o 
   4  12   0       54.55       49.49     15.88 o 
   5  12   0       32.28       27.75     14.13 o 
   6  12   0       65.56       87.52     20.31 o 
  -2  13   0       12.66       11.62     27.17 o 
  -1  13   0       56.57       66.46     30.01 o 
   0  13   0       24.66       16.63     24.07 o 
   1  13   0       28.00       30.26     16.55 o 
   2  13   0       27.95       -3.85     12.71 o 
   3  13   0        4.57        1.92     11.87 o 
   4  13   0      238.43      216.00     28.09 o 
  -4 -13   1       53.27       59.27     18.31 o 
  -3 -13   1       66.38       86.77     27.67 o 
  -2 -13   1      279.71      249.60     45.89 o 
  -1 -13   1       81.23       62.44     27.33 o 
   0 -13   1      151.10      145.11     32.94 o 
   1 -13   1      150.15      211.57     41.46 o 
   2 -13   1       14.14        9.28     27.67 o 
  -5 -12   1        0.01        6.02     13.63 o 
  -4 -12   1       10.51       24.91     15.55 o 
  -3 -12   1       55.61       57.59     16.30 o 
  -2 -12   1        0.39       -7.86     10.20 o 
  -1 -12   1       23.89        0.50     12.20 o 
   0 -12   1        4.95       17.89     14.88 o 
   1 -12   1       13.23       51.58     27.42 o 
   2 -12   1       94.21       62.02     30.26 o 
   3 -12   1       27.94       26.50     15.30 o 
  -6 -11   1        1.06       -0.42      9.20 o 
  -5 -11   1       24.45       28.42     10.78 o 
  -4 -11   1       24.48       26.00     13.21 o 
  -3 -11   1       16.58       18.39      9.53 o 
  -2 -11   1        0.09       18.22      9.03 o 
  -1 -11   1      146.20      142.27     15.55 o 
   0 -11   1      363.08      366.05     33.10 o 
   1 -11   1       62.30       65.79     13.79 o 
   2 -11   1      229.32      227.12     33.02 o 
   3 -11   1       56.37       97.22     19.39 o 
   4 -11   1        5.72       10.95     21.23 o 
   5 -11   1       85.90       85.10     25.50 o 
  -7 -10   1        6.59        3.34      9.28 o 
  -6 -10   1       24.31       28.92     10.53 o 
  -5 -10   1      273.70      312.13     24.16 o 
  -4 -10   1       66.40       69.38     10.95 o 
  -3 -10   1        0.13        1.00      6.27 o 
  -2 -10   1       22.30       16.63      8.28 o 
  -1 -10   1       14.69       21.40      9.11 o 
   0 -10   1       30.17       20.98     14.21 o 
   1 -10   1        2.38       -2.42      8.44 o 
   2 -10   1        7.90       -5.85      9.78 o 
   3 -10   1       36.99       43.38     14.96 o 
   4 -10   1       97.22       95.63     18.98 o 
   5 -10   1       26.43       37.70     19.56 o 
   6 -10   1       45.57       25.66     18.64 o 
  -8  -9   1      106.97       85.35     20.98 o 
  -7  -9   1       17.63       11.45      9.28 o 
  -6  -9   1       29.31       26.33      9.53 o 
  -5  -9   1       87.21      106.50     14.29 o 
  -4  -9   1        4.35       10.20      6.52 o 
  -3  -9   1       70.12       68.55      9.95 o 
  -2  -9   1       19.17       12.79      6.27 o 
  -1  -9   1       36.14       37.37      9.36 o 
   0  -9   1      159.23      258.21     16.72 o 
   1  -9   1       96.33       65.54     12.46 o 
   2  -9   1      164.72      120.46     17.05 o 
   3  -9   1        0.03      -10.87     18.06 o 
   4  -9   1      153.43      106.83     18.39 o 
   5  -9   1        0.00       -4.85     13.37 o 
   6  -9   1       14.57       18.89     15.63 o 
  -8  -8   1       17.18       16.55     11.79 o 
  -7  -8   1        7.93       10.87     10.45 o 
  -6  -8   1       17.41       17.14      7.94 o 
  -5  -8   1       23.93       55.76      8.61 o 
  -4  -8   1      160.49      154.06     12.71 o 
  -3  -8   1      817.78      930.79     30.85 o 
  -2  -8   1      163.67      178.22     12.54 o 
  -1  -8   1        0.57       13.88      7.19 o 
   0  -8   1       79.09       98.72      9.86 o 
   1  -8   1        0.29       -8.19      8.19 o 
   2  -8   1      121.80      108.92     14.54 o 
   3  -8   1       59.61       53.58     14.21 o 
   4  -8   1        2.76       -2.84     17.47 o 
   5  -8   1       49.35       30.18     12.04 o 
   6  -8   1       71.05       90.53     22.99 o 
   7  -8   1        0.33        4.26     12.79 o 
  -9  -7   1       19.95        6.60     11.20 o 
  -8  -7   1      180.96      188.75     23.82 o 
  -7  -7   1       49.15       60.60     14.38 o 
  -6  -7   1      262.77      286.05     17.55 o 
  -5  -7   1       58.03       37.20      7.11 o 
  -4  -7   1      117.73      139.10     11.45 o 
  -3  -7   1       29.93       33.27      6.60 o 
  -2  -7   1        4.46        7.27      5.60 o 
  -1  -7   1      236.11      274.35     13.21 o 
   0  -7   1        1.16       -4.26      4.43 o 
   1  -7   1      102.73      112.26     13.29 o 
   2  -7   1      376.62      396.31     23.49 o 
   3  -7   1        0.72       18.47      8.94 o 
   4  -7   1       64.71       57.93     12.04 o 
   5  -7   1       50.41       42.80     11.12 o 
   6  -7   1       34.13       52.91     12.79 o 
   7  -7   1       19.76       20.15     12.79 o 
   8  -7   1       20.74       38.62     15.63 o 
  -9  -6   1       35.20       41.54     14.04 o 
  -8  -6   1      290.29      275.52     27.75 o 
  -7  -6   1       19.94       19.14      8.02 o 
  -6  -6   1        0.89        0.67      6.44 o 
  -5  -6   1       12.28       17.05      4.85 o 
  -4  -6   1       70.31       91.53      8.69 o 
  -3  -6   1       18.32       20.06      5.43 o 
  -2  -6   1      650.37      854.64     38.87 o 
  -1  -6   1     1242.05     1240.33     30.68 o 
   0  -6   1      310.34      324.84     11.45 o 
   1  -6   1       12.62       16.80      4.51 o 
   2  -6   1      465.60      440.11     24.24 o 
   3  -6   1       74.53       89.53     13.37 o 
   4  -6   1      103.57      170.19     15.46 o 
   5  -6   1      219.67      241.91     19.39 o 
   6  -6   1       53.50       53.58     11.28 o 
   7  -6   1       29.50       60.35     11.87 o 
   8  -6   1       44.16       54.75     14.38 o 
  -9  -5   1       22.50       30.34     15.80 o 
  -8  -5   1        4.52       26.92      8.94 o 
  -7  -5   1      298.12      273.01     20.56 o 
  -6  -5   1      176.04      221.35     29.09 o 
  -5  -5   1        8.52        9.20      4.76 o 
  -4  -5   1      435.64      443.87     14.46 o 
  -3  -5   1      163.68      167.77     11.70 o 
  -2  -5   1       68.79       67.63      5.10 o 
  -1  -5   1       30.53       49.74      5.35 o 
   0  -5   1       64.20       39.62      4.35 o 
   1  -5   1      355.56      375.58     19.48 o 
   2  -5   1        1.50       -4.26      8.11 o 
   3  -5   1       41.31       23.49      9.70 o 
   4  -5   1      125.25      105.83     64.70 o 
   5  -5   1       63.46       86.77     11.20 o 
   6  -5   1       68.97       64.62     13.46 o 
   7  -5   1       36.10       56.51     13.04 o 
   8  -5   1        0.55       17.97      9.28 o 
   9  -5   1       17.00        7.02     11.20 o 
 -10  -4   1        5.83       14.71      9.61 o 
  -9  -4   1        3.91       -4.76      7.77 o 
  -8  -4   1       11.60       10.28      9.28 o 
  -7  -4   1        2.14       -2.51      5.27 o 
  -6  -4   1     1416.67     1540.93     52.41 o 
  -4  -4   1      232.22      218.42     14.88 o 
  -3  -4   1       60.20       45.22      5.18 o 
  -2  -4   1      129.61      166.43      7.27 o 
  -1  -4   1        0.18       -1.76      2.84 o 
   0  -4   1     2256.42     2062.79     45.47 o 
   1  -4   1     1638.99     1627.69     40.79 o 
   2  -4   1      196.09      281.70     16.30 o 
   3  -4   1      204.67      218.09     11.03 o 
   4  -4   1      389.69      425.48     16.89 o 
   5  -4   1      188.87      186.16     14.46 o 
   6  -4   1        0.60       18.98      6.94 o 
   7  -4   1      147.14      149.71     14.29 o 
   8  -4   1       70.54       72.81     12.37 o 
   9  -4   1        8.53       29.67     19.23 o 
 -10  -3   1      187.28      154.73     18.39 o 
  -9  -3   1       26.61       29.51     15.30 o 
  -8  -3   1       55.04       63.20     15.80 o 
  -7  -3   1        6.21       12.20      6.10 o 
  -6  -3   1        0.04       -2.76      4.26 o 
  -5  -3   1     1821.95     1790.45     65.37 o 
  -4  -3   1        3.85       14.63      3.76 o 
  -3  -3   1        6.09        3.26      2.76 o 
  -2  -3   1      391.31      403.66     11.03 o 
  -1  -3   1      983.84      891.25     20.90 o 
   0  -3   1      445.70      423.89     10.78 o 
   1  -3   1       18.16       30.09      3.59 o 
   2  -3   1        7.95       13.71     10.95 o 
   3  -3   1      111.30      176.29      7.52 o 
   4  -3   1       93.05      156.65      7.61 o 
   5  -3   1       43.26       52.66      7.27 o 
   6  -3   1        3.87        2.17      4.85 o 
   7  -3   1        1.35        2.17      5.60 o 
   8  -3   1       46.43       49.24      9.03 o 
   9  -3   1        0.08       12.04      9.61 o 
 -10  -2   1        8.23       -1.50      7.69 o 
  -9  -2   1       74.49       78.99     11.20 o 
  -8  -2   1      115.13      180.56     31.68 o 
  -7  -2   1        6.45       13.12      5.93 o 
  -6  -2   1        2.58       -1.34      4.26 o 
  -5  -2   1      207.84      186.07     16.30 o 
  -4  -2   1     3148.25     3081.35     82.92 o 
  -3  -2   1     1228.11     1201.38     35.53 o 
  -2  -2   1     1512.62     1447.97     31.85 o 
  -1  -2   1        6.64       10.20      1.92 o 
   0  -2   1       50.15       43.05      3.93 o 
   2  -2   1     2105.16      990.64     45.98 o 
   3  -2   1      851.44      936.31     21.73 o 
   4  -2   1        6.34       21.15      5.18 o 
   5  -2   1      151.11      145.53     10.11 o 
   6  -2   1       99.75       93.46      6.35 o 
   7  -2   1       77.13       75.65     11.95 o 
   8  -2   1       24.34       26.08      6.35 o 
   9  -2   1       22.66       32.35      7.77 o 
 -10  -1   1       72.74       75.90     11.54 o 
  -9  -1   1       22.48       51.07      9.53 o 
  -8  -1   1      169.47      260.14     30.43 o 
  -7  -1   1        1.79        2.67      6.60 o 
  -6  -1   1       20.99       23.07      3.51 o 
  -5  -1   1       70.30       46.98      7.44 o 
  -4  -1   1      165.39      186.07      7.77 o 
  -3  -1   1     5210.73     1643.33     74.06 o 
  -2  -1   1      343.98      295.58     30.01 o 
  -1  -1   1      151.66      159.33      5.10 o 
   0  -1   1     2276.59       98.97      5.68 o 
   1  -1   1     1425.28     1480.57     34.69 o 
   2  -1   1     3397.76     3054.94     75.48 o 
   3  -1   1      106.15      105.41      7.11 o 
   4  -1   1       16.59       30.59      7.52 o 
   5  -1   1      243.85      262.14     15.72 o 
   6  -1   1      433.37      420.80     26.50 o 
   7  -1   1      129.32      140.35     18.31 o 
   8  -1   1       37.36       38.62      7.02 o 
   9  -1   1       11.41        5.27      5.68 o 
  10  -1   1       27.69       36.45     14.21 o 
 -10   0   1       24.11       25.41      8.53 o 
  -9   0   1       51.52       51.83      9.28 o 
  -8   0   1       17.43       11.45      6.10 o 
  -7   0   1       26.53       24.66      5.93 o 
  -6   0   1      791.11      856.56     23.24 o 
  -5   0   1        4.91        7.86      3.18 o 
  -4   0   1       29.00       18.81      2.93 o 
  -3   0   1      806.50      420.80     31.93 o 
  -2   0   1     4712.78     4433.11     90.95 o 
   0   0   1      456.90       -0.25      0.25 o 
   1   0   1      296.21      102.57      8.53 o 
   2   0   1      113.76      136.17     14.29 o 
   3   0   1       34.13       -2.67      2.67 o 
   4   0   1      339.93      310.96     20.23 o 
   5   0   1      292.71      308.29     28.09 o 
   6   0   1       58.70       57.26      9.95 o 
   7   0   1        4.02       11.20      7.27 o 
   8   0   1       28.99       27.67      6.69 o 
   9   0   1        5.03       10.03      6.02 o 
  10   0   1       25.26       59.77      9.36 o 
 -10   1   1        9.78       18.72      8.19 o 
  -9   1   1      244.66      221.18     25.91 o 
  -8   1   1      150.04      179.39     17.39 o 
  -7   1   1       73.34       62.02      7.77 o 
  -6   1   1       55.81       66.62      5.52 o 
  -5   1   1      131.97      130.15      6.19 o 
  -4   1   1       45.93       51.66      5.35 o 
  -3   1   1      484.83      467.19     12.79 o 
  -2   1   1     3273.16     3131.42     65.95 o 
  -1   1   1     3754.32     3377.52     91.78 o 
   0   1   1      155.92       67.79      5.27 o 
   1   1   1      992.22      897.77     21.65 o 
   2   1   1     2076.67     1973.85     56.26 o 
   4   1   1     1475.84     1396.56     57.43 o 
   5   1   1      217.13      233.55     21.15 o 
   6   1   1       49.46       50.15     11.37 o 
   7   1   1      175.96      169.19     16.97 o 
   8   1   1      410.87      423.39     32.43 o 
   9   1   1      121.03      124.63     12.04 o 
  10   1   1       27.89       34.11      8.78 o 
 -10   2   1       86.77       77.24     13.04 o 
  -9   2   1       10.96       21.15      7.61 o 
  -8   2   1      185.99      181.64     16.97 o 
  -7   2   1      130.42      107.42      9.95 o 
  -6   2   1       57.61       49.24      5.60 o 
  -5   2   1       14.75        9.95      2.93 o 
  -4   2   1     2972.81     3680.28     97.97 o 
  -3   2   1       51.13       63.45      4.35 o 
  -2   2   1      601.58      282.96     21.40 o 
  -1   2   1      180.36      145.28      5.93 o 
   0   2   1     1571.78     1397.40     30.18 o 
   1   2   1      124.20      107.50      3.76 o 
   2   2   1      768.89      721.81     18.56 o 
   3   2   1      311.36      313.64     13.29 o 
   4   2   1       96.71      124.89      9.78 o 
   5   2   1      118.78      116.53      9.78 o 
   6   2   1        1.10       -1.25      2.59 o 
   7   2   1      111.39      136.17     15.88 o 
   8   2   1       73.72       81.75      9.20 o 
   9   2   1       56.24       74.65     12.96 o 
  10   2   1       29.81       26.83     10.28 o 
  -9   3   1      269.98      264.82     25.33 o 
  -8   3   1       61.19       58.10     12.54 o 
  -7   3   1      175.68      168.10     14.80 o 
  -6   3   1      115.04      128.15     12.04 o 
  -5   3   1       90.77       96.30     10.11 o 
  -4   3   1       56.77       63.36      6.69 o 
  -3   3   1     1292.14     1583.39     39.87 o 
  -2   3   1       24.48       68.21     22.15 o 
  -1   3   1      225.44      232.80     16.97 o 
   0   3   1     3843.59     3710.63     70.30 o 
   1   3   1      129.02       99.64      5.02 o 
   2   3   1      539.57      475.55     11.45 o 
   3   3   1     1637.81     1540.76     40.96 o 
   4   3   1     1693.96     1718.22     43.89 o 
   5   3   1       53.09       56.42      5.93 o 
   6   3   1      309.27      347.74     18.39 o 
   7   3   1       66.12       86.85     12.46 o 
   8   3   1       27.45       21.48      7.02 o 
   9   3   1       39.06       29.34      7.86 o 
  10   3   1      182.24      181.56     27.25 o 
  -9   4   1       13.26       18.47     10.28 o 
  -8   4   1       33.68       30.68      9.36 o 
  -7   4   1       69.78       82.59     11.62 o 
  -5   4   1      376.93      365.88     19.81 o 
  -4   4   1      224.68      257.55     11.70 o 
  -3   4   1      211.64      257.38     12.46 o 
  -2   4   1     4350.39     4695.92     98.64 o 
  -1   4   1      416.50      402.83     10.78 o 
   0   4   1      473.29      428.74     13.21 o 
   1   4   1      487.25      462.51     11.95 o 
   2   4   1      140.48      160.66      8.86 o 
   3   4   1       26.13       26.75      3.26 o 
   5   4   1      228.71      245.01     16.30 o 
   6   4   1       14.73      129.15     12.37 o 
   7   4   1       70.59       77.74     11.20 o 
   8   4   1       27.66       26.58     12.37 o 
   9   4   1       54.77       48.15     12.54 o 
  10   4   1       23.63       20.65      9.95 o 
  -9   5   1        1.39       21.32     25.16 o 
  -8   5   1       11.08       18.81     10.78 o 
  -7   5   1      297.15      332.28     23.32 o 
  -6   5   1      139.32      148.54     14.88 o 
  -5   5   1      235.65      353.09     20.48 o 
  -4   5   1       17.66        6.52      9.28 o 
  -3   5   1       69.04      114.35      8.61 o 
  -2   5   1        5.61        5.02      4.76 o 
  -1   5   1      496.33      460.92     11.95 o 
   0   5   1      109.73      103.40      6.52 o 
   1   5   1        0.08       -0.42      2.93 o 
   2   5   1      575.80      577.20     13.29 o 
   3   5   1        3.89        9.70      3.34 o 
   4   5   1      485.24      511.75     21.40 o 
   6   5   1     1284.57     1265.32     44.47 o 
   7   5   1       11.53        6.19      6.35 o 
   8   5   1       24.37       26.75     11.95 o 
   9   5   1        7.88        5.68      9.86 o 
  -8   6   1        6.97       60.52     13.04 o 
  -7   6   1       43.93       72.47     14.96 o 
  -6   6   1        8.55        9.95      7.94 o 
  -5   6   1      458.73      464.94     25.91 o 
  -4   6   1       39.28       94.21     11.95 o 
  -3   6   1      224.08      268.91     15.21 o 
  -2   6   1      202.31      209.40     13.29 o 
  -1   6   1      340.51      323.58     13.12 o 
   0   6   1     1990.15     2112.94     43.80 o 
   1   6   1      460.30      482.32     15.55 o 
   2   6   1       60.91       64.28      5.43 o 
   3   6   1      387.71      377.75     12.54 o 
   4   6   1       85.32       82.76      8.02 o 
   5   6   1       51.78       39.79      6.35 o 
   6   6   1      217.70      253.20     19.23 o 
   7   6   1       59.16       48.57     12.12 o 
   8   6   1        4.33       16.13      9.78 o 
   9   6   1       23.72       18.81     10.95 o 
  -8   7   1       11.54        9.86     12.37 o 
  -7   7   1        8.55        7.44      9.28 o 
  -6   7   1       39.24       62.11     12.20 o 
  -5   7   1      104.12      106.08     14.54 o 
  -4   7   1       43.69       34.94     18.47 o 
  -3   7   1        0.19       -1.67      6.35 o 
  -2   7   1      638.83      560.48     26.33 o 
  -1   7   1      133.00      145.20      9.86 o 
   0   7   1        2.18       -0.17      2.84 o 
   1   7   1      140.37      110.59      7.86 o 
   2   7   1       46.83       37.20      5.10 o 
   3   7   1      395.96      468.95     18.14 o 
   4   7   1       32.18       42.30      6.19 o 
   5   7   1       20.73       19.89      5.35 o 
   6   7   1      137.30      143.28     18.89 o 
   7   7   1      286.20      268.66     26.58 o 
   8   7   1      769.50      696.57     42.63 o 
   9   7   1        2.98       -6.10      9.78 o 
  -7   8   1      161.11      224.19     26.33 o 
  -6   8   1       16.00       24.58     11.37 o 
  -5   8   1       36.03       34.69     11.87 o 
  -4   8   1       50.84       49.57     10.28 o 
  -3   8   1     1098.35      941.41     37.87 o 
  -2   8   1      188.05      240.41     20.15 o 
  -1   8   1        9.71       -6.44     13.96 o 
   0   8   1        0.24        6.35      5.52 o 
   1   8   1      199.64      209.65     11.20 o 
   2   8   1      409.59      447.21     17.14 o 
   3   8   1      293.35      346.74     24.83 o 
   4   8   1      109.70      128.90     17.22 o 
   5   8   1       49.58       61.02     10.45 o 
   6   8   1       14.16       21.57      8.28 o 
   7   8   1       24.08       16.38     24.16 o 
   8   8   1       23.65       28.50     12.87 o 
   9   8   1        1.38       13.04     11.70 o 
  -7   9   1      320.73      374.32     75.40 o 
  -6   9   1        3.67       10.28     13.21 o 
  -5   9   1        2.15        8.61     11.62 o 
  -4   9   1      205.67      168.19     32.35 o 
  -3   9   1        0.38       -3.85     10.20 o 
  -2   9   1        1.47       10.11     10.53 o 
  -1   9   1       15.30        5.52     12.04 o 
   0   9   1      888.55      941.66     30.68 o 
   1   9   1      347.25      399.99     21.82 o 
   2   9   1      335.51      432.17     25.16 o 
   3   9   1       15.84        7.44      5.68 o 
   4   9   1        0.14       -5.93      6.10 o 
   5   9   1        9.19       24.74      8.44 o 
   6   9   1        1.46       -3.68      6.85 o 
   7   9   1       30.97        8.86     10.87 o 
   8   9   1       16.17        5.85     10.78 o 
  -6  10   1      193.28      201.46     33.02 o 
  -5  10   1      247.77      251.03     37.20 o 
  -4  10   1       21.41       -8.53     20.15 o 
  -3  10   1       16.77        0.25     11.28 o 
  -2  10   1        9.75       -3.68     10.37 o 
  -1  10   1      858.54      771.38     35.28 o 
   0  10   1      480.07      530.97     37.62 o 
   1  10   1      256.68      279.70     29.09 o 
   2  10   1      188.61      194.43     15.97 o 
   3  10   1      101.28      111.01     12.04 o 
   4  10   1       38.45       51.33     10.78 o 
   5  10   1      148.00      147.79     21.73 o 
   6  10   1        0.49       -0.42      7.86 o 
   7  10   1        2.97       11.20      9.61 o 
  -5  11   1      311.81      275.68     56.76 o 
  -4  11   1        2.86       24.66     37.11 o 
  -3  11   1        0.50       -7.27     11.20 o 
  -2  11   1      212.54      255.87     23.57 o 
  -1  11   1       27.99       50.24     13.71 o 
   0  11   1        1.83       14.46     15.72 o 
   1  11   1       91.54      106.08     15.38 o 
   2  11   1      458.64      512.17     47.48 o 
   3  11   1      124.10      147.04     38.03 o 
   4  11   1        2.63       -2.76      8.02 o 
   5  11   1        5.22       -8.02      8.02 o 
   6  11   1       14.89        1.84     10.20 o 
   7  11   1        2.21        0.17      9.78 o 
  -4  12   1      203.83      234.89     29.42 o 
  -3  12   1      264.02      461.43    127.73 o 
  -2  12   1       20.31       23.82     26.16 o 
  -1  12   1       17.14       -4.60     16.72 o 
   0  12   1        4.92      -12.96     12.96 o 
   1  12   1      280.68      274.43     21.23 o 
   2  12   1      235.21      249.44     26.33 o 
   3  12   1      206.05      199.11     24.33 o 
   4  12   1      290.28      239.41     27.59 o 
   5  12   1       79.98      117.95     21.82 o 
   6  12   1        0.07       -1.59      9.86 o 
  -2  13   1       11.05      -11.37     26.08 o 
  -1  13   1       12.25       -1.34     25.33 o 
   0  13   1       89.83       79.33     31.76 o 
   1  13   1        1.51        3.85     14.88 o 
   2  13   1       21.19       16.30     18.14 o 
   3  13   1       88.54       76.57     18.22 o 
   4  13   1      146.79      192.43     26.58 o 
  -3 -13   2        3.67        8.19     13.29 o 
  -1 -13   2        0.11      -13.79     19.64 o 
   0 -13   2       59.93       69.63     27.42 o 
   1 -13   2       61.32       44.64     29.17 o 
  -5 -12   2        9.67        6.94     13.79 o 
  -4 -12   2        0.50       -5.60     14.13 o 
  -3 -12   2        1.19       -9.95      9.95 o 
  -2 -12   2        9.92        5.93     11.54 o 
  -1 -12   2        1.62       15.05     21.32 o 
   0 -12   2        4.04        2.17     22.07 o 
   1 -12   2       35.30       44.72     26.16 o 
   2 -12   2      112.47       82.09     29.09 o 
   3 -12   2       71.77       70.05     19.73 o 
  -6 -11   2        0.01        9.03      9.78 o 
  -5 -11   2       69.80       78.99     18.39 o 
  -4 -11   2       10.90       27.25     13.21 o 
  -3 -11   2       59.39       57.43     12.71 o 
  -2 -11   2       11.51        1.76      8.02 o 
  -1 -11   2        1.54       -3.43      8.28 o 
   0 -11   2      156.26      235.56     26.41 o 
   1 -11   2       46.86       58.43     18.72 o 
   2 -11   2       91.61      115.27     19.73 o 
   3 -11   2      180.17      131.07     21.48 o 
   4 -11   2       19.59       28.17     15.21 o 
   5 -11   2        1.69        8.78     17.39 o 
  -7 -10   2       61.10       59.02     20.15 o 
  -6 -10   2       40.46       32.52     11.20 o 
  -5 -10   2       70.02       83.01     13.54 o 
  -4 -10   2       30.08       44.05      9.45 o 
  -3 -10   2       83.80       77.66     12.96 o 
  -2 -10   2       38.49       35.36     14.88 o 
  -1 -10   2      274.06      368.30     22.32 o 
   0 -10   2      349.34      424.23     37.20 o 
   1 -10   2       61.79       54.25     12.20 o 
   2 -10   2      110.62      115.94     18.72 o 
   3 -10   2        0.11       -0.84     18.14 o 
   4 -10   2       46.89       30.68     35.02 o 
   5 -10   2        3.29       12.12     17.39 o 
   6 -10   2        6.52       -0.92     15.88 o 
  -8  -9   2        5.08       17.05     12.12 o 
  -7  -9   2       10.94        6.35      9.78 o 
  -6  -9   2       14.27       26.58      9.61 o 
  -5  -9   2       68.57       60.52     10.70 o 
  -4  -9   2       11.70       12.96      7.02 o 
  -3  -9   2      233.28      258.72     17.22 o 
  -2  -9   2       16.18       19.31      7.36 o 
  -1  -9   2      227.78      221.68     16.72 o 
   0  -9   2       73.72      299.84     27.00 o 
   1  -9   2       23.15       50.66     11.03 o 
   2  -9   2       36.88       10.45     10.28 o 
   3  -9   2       80.73       52.91     15.21 o 
   4  -9   2       85.92       92.87     17.47 o 
   5  -9   2      175.85      207.89     32.43 o 
   6  -9   2        4.25       25.41     17.22 o 
  -8  -8   2      237.39      287.39     38.45 o 
  -7  -8   2        2.28       -0.17      9.20 o 
  -6  -8   2      115.39      127.06     13.04 o 
  -5  -8   2       32.81       30.34      7.61 o 
  -4  -8   2       61.93       58.10      9.86 o 
  -3  -8   2      551.81      581.63     43.55 o 
  -2  -8   2       10.10        8.02      9.70 o 
  -1  -8   2      228.80      234.47     13.04 o 
   0  -8   2      134.80      149.04     11.70 o 
   1  -8   2       16.64       34.94     10.45 o 
   2  -8   2      470.92      477.64     42.80 o 
   3  -8   2      210.42      202.12     18.47 o 
   4  -8   2      254.26      266.16     26.67 o 
   5  -8   2       21.37        3.85     11.62 o 
   6  -8   2       21.19       28.42     16.22 o 
   7  -8   2        3.77      114.94     20.40 o 
  -9  -7   2      180.47      138.18     32.10 o 
  -8  -7   2      512.03      507.57     40.29 o 
  -7  -7   2        0.05        8.86      7.77 o 
  -6  -7   2        6.17       12.04      6.52 o 
  -5  -7   2       93.03       95.04     11.20 o 
  -4  -7   2       66.87      110.01     10.62 o 
  -3  -7   2       65.14       89.61     16.13 o 
  -2  -7   2      245.91      278.36     14.71 o 
  -1  -7   2      244.79      230.29     11.95 o 
   0  -7   2       42.65       38.70      5.85 o 
   1  -7   2       89.84       93.96     12.54 o 
   2  -7   2       86.06       59.02     11.20 o 
   3  -7   2      114.17      115.11     14.38 o 
   4  -7   2       43.20       62.86     15.21 o 
   5  -7   2       48.48       53.92     12.20 o 
   6  -7   2       48.06       48.90     38.03 o 
   7  -7   2       99.19      136.92     31.18 o 
   8  -7   2        5.02       13.54     26.25 o 
  -9  -6   2        3.52       17.72     12.12 o 
  -8  -6   2     1493.27     1334.87     63.70 o 
  -7  -6   2       13.61       21.57      8.61 o 
  -6  -6   2     1086.74     1022.49     40.29 o 
  -5  -6   2       59.31       59.10      8.11 o 
  -4  -6   2      187.05      192.59     12.46 o 
  -3  -6   2        3.32        4.60      4.43 o 
  -2  -6   2        0.21        1.76      3.34 o 
  -1  -6   2     1593.56     1665.14     39.20 o 
   0  -6   2        8.62        2.34      3.85 o 
   1  -6   2      171.45      180.64     11.79 o 
   2  -6   2      306.14      366.13     19.73 o 
   3  -6   2      219.35      249.60     22.07 o 
   4  -6   2      264.63      273.09     20.06 o 
   5  -6   2      131.69      191.09     17.05 o 
   6  -6   2      211.03      208.31     18.72 o 
   7  -6   2       13.50        8.28     12.20 o 
   8  -6   2       12.49       30.59     19.14 o 
  -9  -5   2       24.50       23.99     11.37 o 
  -8  -5   2       35.02       45.47     10.70 o 
  -7  -5   2      329.18      334.37     23.32 o 
  -6  -5   2     2329.81     2420.48     77.15 o 
  -5  -5   2       24.20       54.84      6.27 o 
  -4  -5   2       23.10       74.73     10.95 o 
  -3  -5   2      913.03      899.11     23.82 o 
  -2  -5   2       27.80       44.72      4.60 o 
  -1  -5   2        0.03       -1.25      2.76 o 
   0  -5   2     1342.98     1403.75     32.77 o 
   1  -5   2       90.94      130.57      9.28 o 
   2  -5   2       41.67       30.43      6.85 o 
   3  -5   2        3.54       -1.92      4.26 o 
   4  -5   2        8.81       22.15      6.69 o 
   5  -5   2       89.14       80.33     10.70 o 
   6  -5   2       43.62       39.87     15.55 o 
   7  -5   2        9.80       18.98      8.28 o 
   8  -5   2       18.26        7.52      9.95 o 
   9  -5   2       28.03       26.83     16.80 o 
 -10  -4   2        5.75        3.09     10.11 o 
  -9  -4   2        5.87        8.78      7.77 o 
  -8  -4   2        3.19        0.75      6.69 o 
  -7  -4   2       34.44       45.89      9.11 o 
  -6  -4   2     2852.57     2914.08     89.61 o 
  -5  -4   2       56.38       64.70     12.62 o 
  -4  -4   2     3354.46     3457.26     75.07 o 
  -3  -4   2      783.04      763.61     22.99 o 
  -2  -4   2       28.05       36.36      3.85 o 
  -1  -4   2      122.85      139.35     12.12 o 
   0  -4   2      851.92      819.61     28.84 o 
   1  -4   2     1813.89     1839.43     46.48 o 
   2  -4   2       22.28       43.97      7.69 o 
   3  -4   2       32.91       50.15      5.10 o 
   4  -4   2      182.34      231.05     10.87 o 
   5  -4   2      274.11      313.72     17.89 o 
   6  -4   2       35.82       94.37     16.55 o 
   7  -4   2        8.06       16.13      7.11 o 
   8  -4   2       81.02       89.94     12.62 o 
   9  -4   2        0.07       -4.76      8.69 o 
 -10  -3   2       13.70        9.11     10.62 o 
  -9  -3   2       12.80        9.20      7.11 o 
  -8  -3   2      198.65      220.43     19.23 o 
  -7  -3   2        7.16        4.51      5.68 o 
  -6  -3   2       66.10       72.22      9.70 o 
  -5  -3   2      226.14      230.38     29.26 o 
  -4  -3   2     7356.56     7761.05    182.23 o 
  -3  -3   2      335.74      288.22     12.29 o 
  -2  -3   2      918.69      907.14     21.15 o 
  -1  -3   2     4557.09     4129.17     96.21 o 
   0  -3   2        0.44       -0.08      2.34 o 
   1  -3   2       98.96      100.64      8.19 o 
   2  -3   2     1931.85      888.41     44.64 o 
   3  -3   2     1684.79     1850.21     41.38 o 
   4  -3   2       98.50      129.90      6.85 o 
   5  -3   2       83.00      138.26     10.70 o 
   6  -3   2       16.80       12.96      4.51 o 
   7  -3   2        9.31       12.62      5.93 o 
   8  -3   2       47.42       46.56      9.20 o 
   9  -3   2        1.03        9.86      7.27 o 
 -10  -2   2       19.13       18.89      9.11 o 
  -9  -2   2       79.79      107.92     12.87 o 
  -8  -2   2       32.95       68.46      9.70 o 
  -7  -2   2       15.05       15.80      5.68 o 
  -6  -2   2       39.71       26.83      6.27 o 
  -5  -2   2       96.52       88.52     10.37 o 
  -4  -2   2     5232.65     5562.60    131.32 o 
  -3  -2   2      637.02      650.59     22.82 o 
  -2  -2   2     4346.92     4139.12     71.97 o 
  -1  -2   2     4500.70     4261.16     80.25 o 
   0  -2   2     2207.91     2043.73     42.97 o 
   1  -2   2      373.39      332.69     16.13 o 
   3  -2   2      320.33      360.53     11.45 o 
   4  -2   2      453.08      822.21     65.20 o 
   5  -2   2        0.33       -3.18      3.18 o 
   6  -2   2       19.14       20.40      4.93 o 
   7  -2   2       32.34       36.11      5.52 o 
   8  -2   2        0.06       -0.67      4.93 o 
   9  -2   2        5.35        7.36      6.44 o 
 -10  -1   2       11.75        8.44      8.11 o 
  -9  -1   2       55.40       46.14     16.22 o 
  -8  -1   2       18.37       55.84      8.86 o 
  -7  -1   2        5.50       31.10     11.28 o 
  -6  -1   2      408.65      482.74     20.31 o 
  -5  -1   2      207.95      215.75     10.95 o 
  -4  -1   2      363.85      311.21     15.21 o 
  -3  -1   2        2.41        0.33      1.92 o 
  -2  -1   2    17110.77    17030.10    456.24 o 
  -1  -1   2     1002.86      829.06     16.72 o 
   0  -1   2     8814.09     7723.86    155.23 o 
   1  -1   2     5012.00     4694.33    107.42 o 
   2  -1   2      336.78      412.27     12.71 o 
   3  -1   2      159.42      135.00     21.07 o 
   4  -1   2      733.56      715.79     21.90 o 
   5  -1   2     1597.71     1583.14     55.00 o 
   6  -1   2      213.46      220.85     18.56 o 
   7  -1   2       37.34       25.50      8.69 o 
   8  -1   2       17.10       13.96      8.36 o 
   9  -1   2        0.00       -0.67      5.10 o 
  10  -1   2       38.33       38.70      8.94 o 
 -10   0   2      137.28      138.59     14.88 o 
  -9   0   2       25.91       34.02      8.61 o 
  -8   0   2       39.51       38.20      9.86 o 
  -7   0   2      198.20      209.15     16.13 o 
  -6   0   2       85.13       75.48      8.11 o 
  -5   0   2      322.88      328.43     11.87 o 
  -4   0   2      141.88      127.73      6.94 o 
  -3   0   2     1430.47     1299.35     43.38 o 
  -2   0   2     7635.79     7890.29    202.12 o 
  -1   0   2     3567.98     2516.36     49.74 o 
   0   0   2      249.87      236.40      5.52 o 
   1   0   2     4587.01     4052.10    319.49 o 
   2   0   2     1802.20     1679.86     83.68 o 
   3   0   2       72.22       27.08      7.61 o 
   4   0   2      693.77      722.82     48.98 o 
   5   0   2       15.98       23.15      7.11 o 
   6   0   2      537.15      450.22     24.24 o 
   7   0   2        0.43        8.02      6.44 o 
   8   0   2        0.01       17.97      8.28 o 
   9   0   2        5.97       12.46      8.86 o 
  10   0   2        2.80       29.76      7.77 o 
 -10   1   2      114.99       88.94     20.98 o 
  -9   1   2       61.13       49.24      9.11 o 
  -8   1   2        8.19        2.26      5.60 o 
  -7   1   2       41.39       37.87      6.94 o 
  -6   1   2       66.06       61.36      7.27 o 
  -5   1   2      422.23      403.58     15.46 o 
  -4   1   2      199.48      240.58      8.19 o 
  -3   1   2       87.20      119.62      5.68 o 
  -2   1   2     1438.64      605.95     29.84 o 
  -1   1   2      736.49      852.63     18.14 o 
   0   1   2     8627.21     7970.87    161.25 o 
   1   1   2      230.66      172.03      4.43 o 
   2   1   2    10362.29    10221.40    277.86 o 
   3   1   2      795.20      317.48     17.22 o 
   4   1   2      671.39      747.64     34.44 o 
   5   1   2       77.99       90.45     12.96 o 
   6   1   2       86.29       69.72     12.87 o 
   7   1   2      644.46      639.56     31.18 o 
   8   1   2      173.51      167.94     18.14 o 
   9   1   2        5.06       15.72      6.35 o 
  10   1   2        4.96       10.28      7.61 o 
 -10   2   2       95.50       99.22     14.63 o 
  -9   2   2        0.52        3.93      6.52 o 
  -8   2   2      341.26      296.00     18.81 o 
  -7   2   2      164.17      183.73     21.98 o 
  -6   2   2      184.88      163.42     11.54 o 
  -5   2   2      240.03      301.18     12.20 o 
  -4   2   2       92.77       91.20      5.52 o 
  -3   2   2      763.84      683.86     17.47 o 
  -2   2   2     1208.41     1449.39     42.97 o 
  -1   2   2     4279.83     3992.41     74.73 o 
   0   2   2     3341.54     3375.01     76.32 o 
   1   2   2     1265.56     1227.71     22.15 o 
   2   2   2     7196.29     7086.89    162.25 o 
   3   2   2      181.71      156.15      9.86 o 
   4   2   2        0.29        1.42      2.01 o 
   5   2   2        0.95        2.76      5.43 o 
   6   2   2       11.48        8.02      2.84 o 
   7   2   2       10.61       15.13      4.93 o 
   8   2   2      184.66      207.31     19.56 o 
   9   2   2       19.25       17.64      6.60 o 
  10   2   2        2.75        5.93      7.61 o 
  -9   3   2       38.99       51.74     11.20 o 
  -8   3   2       66.05       89.02     12.29 o 
  -7   3   2      264.20      300.09     18.89 o 
  -6   3   2        0.11       16.38      7.02 o 
  -5   3   2        2.80       15.55      4.43 o 
  -4   3   2      219.61      239.99     10.45 o 
  -3   3   2     3106.02     3140.95     77.24 o 
  -2   3   2      202.56      194.35      7.27 o 
  -1   3   2      362.28      344.73      9.86 o 
   0   3   2      133.91      124.55      6.02 o 
   1   3   2       66.12       68.29      5.27 o 
   2   3   2      208.85      219.85      7.44 o 
   3   3   2      210.84      237.48     11.95 o 
   4   3   2     3076.04     3251.29     77.32 o 
   5   3   2        1.11        2.67      2.93 o 
   6   3   2      505.28      568.09     23.15 o 
   7   3   2       34.65       32.02     14.13 o 
   8   3   2       52.12       58.93      9.03 o 
   9   3   2      214.03      177.63     26.50 o 
  10   3   2       68.42       56.09     11.37 o 
  -9   4   2       34.38       20.15     13.63 o 
  -8   4   2      205.91      185.32     28.76 o 
  -7   4   2      126.66      127.31     17.22 o 
  -6   4   2      318.79      348.58     20.48 o 
  -5   4   2      548.50      587.40     25.50 o 
  -4   4   2      653.31      411.86     27.08 o 
  -3   4   2       57.85      100.73      9.28 o 
  -2   4   2        6.47        5.18      3.76 o 
  -1   4   2      193.64      178.80      7.02 o 
   0   4   2     1380.32     1374.08     31.85 o 
   1   4   2     1459.54     1317.57     33.27 o 
   2   4   2      720.12      732.26     16.80 o 
   3   4   2      125.58      161.58      7.27 o 
   4   4   2     4573.94     4523.64     96.05 o 
   5   4   2       21.31       55.59      7.36 o 
   6   4   2      328.62      344.98     18.98 o 
   7   4   2       26.04       17.14      9.78 o 
   8   4   2       54.37       61.44     11.28 o 
   9   4   2        3.18       -2.09      7.52 o 
  10   4   2       41.76       21.90     10.70 o 
  -9   5   2        1.25       18.72     24.16 o 
  -8   5   2      776.10      728.67     38.20 o 
  -7   5   2        9.25       18.72      8.44 o 
  -6   5   2       44.55       35.11      9.03 o 
  -5   5   2      582.83      549.86     27.17 o 
  -4   5   2       72.56       75.32     14.88 o 
  -3   5   2       26.28       21.32      5.43 o 
  -2   5   2      412.95      404.42     15.72 o 
  -1   5   2     3835.94     3932.90     70.63 o 
   0   5   2     1076.47     1029.68     23.49 o 
   1   5   2      537.84      469.87     13.12 o 
   2   5   2        9.49       13.21      2.59 o 
   3   5   2       43.37       35.02      5.02 o 
   4   5   2       30.85       27.75      4.68 o 
   5   5   2      289.44      374.57     48.40 o 
   6   5   2      619.29      623.84     26.67 o 
   7   5   2       46.52       50.32     11.12 o 
   8   5   2      242.47      214.83     21.90 o 
   9   5   2        8.57        5.60      8.94 o 
  -8   6   2       37.42       51.33     12.79 o 
  -7   6   2       13.77       16.97     21.40 o 
  -6   6   2      498.05      434.01     25.58 o 
  -5   6   2      655.94     1059.86     41.29 o 
  -4   6   2       24.84       48.23     12.79 o 
  -3   6   2      992.89      918.75     29.17 o 
  -2   6   2      947.94      908.14     28.76 o 
  -1   6   2        8.27        2.59      3.34 o 
   0   6   2       31.03       17.47      4.26 o 
   1   6   2       24.23       27.84      4.35 o 
   2   6   2      685.51      653.69     16.72 o 
   3   6   2        4.35        7.02      3.68 o 
   4   6   2       53.31       67.96      6.85 o 
   5   6   2       50.76       80.16     11.95 o 
   6   6   2     1676.39     1605.29     67.37 o 
   7   6   2        7.04       11.45      8.19 o 
   8   6   2      444.29      390.46     60.02 o 
   9   6   2        9.78        4.76      9.28 o 
  -8   7   2       19.62       27.33     15.55 o 
  -7   7   2       13.64        9.53      9.36 o 
  -6   7   2      745.83      626.77     46.06 o 
  -5   7   2      258.77      227.37     19.98 o 
  -4   7   2       36.23       60.60     10.95 o 
  -3   7   2      483.33      492.35     21.73 o 
  -2   7   2      206.65      201.87     14.80 o 
  -1   7   2       15.79       15.05      6.60 o 
   0   7   2      362.33      336.12     14.04 o 
   1   7   2     1388.00     1343.82     45.14 o 
   2   7   2      517.50      515.51     15.21 o 
   3   7   2      260.85      317.48     12.87 o 
   4   7   2       18.03       28.00      5.52 o 
   5   7   2       49.74       55.17      7.52 o 
   6   7   2       30.67       44.97     11.45 o 
   7   7   2      159.85      190.51     22.40 o 
   8   7   2       50.81       42.30     12.71 o 
   9   7   2       27.36       11.87     13.12 o 
  -7   8   2       14.17        9.78     15.30 o 
  -6   8   2       62.28       56.26     13.12 o 
  -5   8   2        6.53       17.22     10.20 o 
  -4   8   2     1047.92      797.38     30.09 o 
  -3   8   2      826.20      736.69     28.67 o 
  -2   8   2      143.08      135.67     17.47 o 
  -1   8   2     1454.42     1287.73     37.53 o 
   0   8   2      981.43     1014.88     28.17 o 
   1   8   2       12.27       20.40      5.02 o 
   2   8   2       73.64       88.27      8.19 o 
   3   8   2       69.09       82.17      8.36 o 
   4   8   2      283.53      288.31     15.21 o 
   5   8   2       80.66       96.55     11.37 o 
   6   8   2       19.10       15.72      8.61 o 
   7   8   2       13.34        6.77     19.39 o 
   8   8   2      441.74      330.69     32.43 o 
   9   8   2        0.00       -3.01     10.03 o 
  -7   9   2       91.29       90.86     20.56 o 
  -6   9   2        0.00        9.03     11.28 o 
  -5   9   2       19.54        3.85     11.79 o 
  -4   9   2      157.01      132.41     17.39 o 
  -3   9   2      313.90      281.79     23.07 o 
  -2   9   2        1.15       -5.10      8.28 o 
  -1   9   2      154.43      147.71     16.38 o 
   0   9   2      108.70      118.45     11.45 o 
   1   9   2       42.01       49.07      7.52 o 
   2   9   2      166.62      189.50     12.12 o 
   3   9   2      349.11      348.66     17.64 o 
   4   9   2      132.39      120.96     17.80 o 
   5   9   2        3.34        3.93      7.02 o 
   6   9   2       44.61       21.98      9.61 o 
   7   9   2        0.79       -1.34      9.20 o 
   8   9   2       16.12       28.25     13.46 o 
  -6  10   2       16.15      -17.39     21.90 o 
  -5  10   2       21.91        6.52     14.54 o 
  -4  10   2       11.88        3.51     17.22 o 
  -3  10   2       14.50       20.15     11.87 o 
  -2  10   2     1085.72      898.86     39.46 o 
  -1  10   2      296.32      299.68     25.50 o 
   0  10   2      437.84      533.31     22.49 o 
   1  10   2     1210.82     1140.86     48.32 o 
   2  10   2      702.28      714.12     31.18 o 
   3  10   2        0.60       -0.25      5.77 o 
   4  10   2        5.59        7.77      7.94 o 
   5  10   2        8.94       -2.01      7.36 o 
   6  10   2       22.74       21.32      9.53 o 
   7  10   2       93.91       60.69     16.89 o 
   8  10   2       20.03       23.91     14.29 o 
  -5  11   2       20.86       12.96     15.72 o 
  -4  11   2        7.64      -11.12     19.48 o 
  -3  11   2       26.03       56.09     15.13 o 
  -2  11   2       21.49       28.17     15.72 o 
  -1  11   2       55.00       61.52     14.38 o 
   0  11   2       73.29       78.41     19.81 o 
   1  11   2       14.86       64.70     12.37 o 
   2  11   2       25.02       51.07     10.87 o 
   3  11   2       52.61       37.62     17.72 o 
   4  11   2       35.74       47.90     11.37 o 
   5  11   2      109.59      109.17     15.55 o 
   6  11   2       36.87       38.79     11.54 o 
   7  11   2        0.79        4.01      9.78 o 
  -4  12   2       36.23       70.05     20.15 o 
  -3  12   2       18.10       29.67     16.47 o 
  -2  12   2       54.06       46.06     31.01 o 
  -1  12   2       10.32        9.53     17.22 o 
   0  12   2      456.23      495.53     85.01 o 
   1  12   2       27.28       23.74     10.87 o 
   2  12   2      102.72       84.01     17.05 o 
   3  12   2      573.73      520.52     54.08 o 
   4  12   2      286.26      349.75     33.44 o 
   5  12   2        5.50        8.02     15.72 o 
   6  12   2        8.84        6.44     10.62 o 
  -2  13   2       45.69       45.64     30.34 o 
  -1  13   2       49.21       45.72     21.23 o 
   0  13   2       89.43       83.42     22.49 o 
   1  13   2        2.90       26.50     40.12 o 
   2  13   2      213.18      220.77     26.33 o 
   3  13   2        2.07        7.36     12.96 o 
   4  13   2        0.55        9.53     13.88 o 
   1  14   2        7.67       -5.18     20.48 o 
   2  14   2       63.18       70.72     28.34 o 
  -3 -13   3        6.13       15.80     18.64 o 
  -1 -13   3       22.62       24.16     22.57 o 
   0 -13   3       33.58       61.86     27.42 o 
   1 -13   3       26.13       79.08     30.93 o 
  -5 -12   3       20.09        0.50     20.40 o 
  -4 -12   3       65.43       48.15     16.47 o 
  -3 -12   3      190.45      173.95     20.40 o 
  -2 -12   3        2.92       -7.27     14.63 o 
  -1 -12   3        0.02       -2.17     19.81 o 
   0 -12   3       16.97        3.51     21.82 o 
   1 -12   3        7.32       14.38     26.16 o 
   2 -12   3        0.81        3.51     24.58 o 
   3 -12   3        5.94       68.96     18.64 o 
  -6 -11   3        2.47       11.28     13.21 o 
  -5 -11   3        0.02       12.12     12.37 o 
  -4 -11   3       67.74       64.45     13.88 o 
  -3 -11   3        4.96        2.93      9.53 o 
  -2 -11   3      212.76      252.20     19.06 o 
  -1 -11   3        8.27       52.50     14.21 o 
   0 -11   3       18.75       62.11     23.74 o 
   1 -11   3       86.02      102.15     22.24 o 
   2 -11   3       10.12       11.62     13.04 o 
   3 -11   3       48.07       67.37     17.64 o 
   4 -11   3      199.75      248.68     30.85 o 
  -7 -10   3       26.11       23.82     12.87 o 
  -6 -10   3      207.42      209.23     20.90 o 
  -5 -10   3        0.05       -2.93      8.11 o 
  -4 -10   3       12.24       12.37      7.44 o 
  -3 -10   3        2.31       -4.01      8.28 o 
  -2 -10   3       75.28       63.20     13.54 o 
  -1 -10   3      471.49      482.16     24.99 o 
   0 -10   3       25.71       41.21     13.96 o 
   1 -10   3        6.35       -1.84     11.12 o 
   2 -10   3       16.49       26.92     14.04 o 
   3 -10   3        5.98       -6.60     10.78 o 
   4 -10   3        5.80       22.15     13.54 o 
   5 -10   3       17.75       11.87     16.80 o 
  -8  -9   3       18.06       24.16     14.29 o 
  -7  -9   3        1.90        0.75      8.28 o 
  -6  -9   3       18.74       20.06     16.05 o 
  -5  -9   3        1.06        7.19      6.85 o 
  -4  -9   3       26.06       11.03      6.85 o 
  -3  -9   3        0.88       -0.50      5.77 o 
  -2  -9   3       71.81       91.70     11.54 o 
  -1  -9   3       15.46        7.86      7.61 o 
   0  -9   3      164.12      209.90     19.98 o 
   1  -9   3       74.66       66.62     12.46 o 
   2  -9   3        7.01       -2.76      9.95 o 
   3  -9   3      133.18      153.47     22.40 o 
   4  -9   3       35.68       32.43     13.21 o 
   5  -9   3       58.59       82.59     22.65 o 
   6  -9   3      203.80      245.34     35.61 o 
  -8  -8   3      105.42       93.46     26.00 o 
  -7  -8   3        2.11       18.89      8.94 o 
  -6  -8   3        2.24       12.04      7.19 o 
  -5  -8   3       61.95       84.09     10.62 o 
  -4  -8   3      394.50      347.66     19.81 o 
  -3  -8   3       31.94       24.49      6.69 o 
  -2  -8   3        6.48        9.11      5.60 o 
  -1  -8   3       62.43      140.52     11.45 o 
   0  -8   3        5.16       12.04      6.35 o 
   1  -8   3      120.05      112.76     13.54 o 
   2  -8   3       32.81       20.31      9.86 o 
   3  -8   3        0.08        9.95     10.62 o 
   4  -8   3        3.91       15.05     14.21 o 
   5  -8   3        0.01       -9.28     10.95 o 
   6  -8   3       35.31       98.64     21.40 o 
   7  -8   3        4.59       34.11     18.31 o 
  -9  -7   3      178.73      142.69     25.24 o 
  -8  -7   3      210.57      182.65     33.02 o 
  -7  -7   3        5.59       -6.85      6.85 o 
  -6  -7   3        3.11       13.46      6.44 o 
  -5  -7   3        6.63        5.85      5.52 o 
  -4  -7   3      203.06      271.09     19.31 o 
  -3  -7   3       10.15       18.56      5.02 o 
  -2  -7   3      187.14      216.33     13.12 o 
  -1  -7   3        3.87       13.88      4.93 o 
   0  -7   3       53.16       63.70      9.36 o 
   1  -7   3        0.52       -0.75      7.11 o 
   2  -7   3        0.02       -5.18     11.54 o 
   3  -7   3       64.16       69.30     14.88 o 
   4  -7   3      112.36      136.34     18.47 o 
   5  -7   3       85.16      113.94     20.73 o 
   6  -7   3      224.78      214.58     23.82 o 
   7  -7   3       36.04       42.97     14.80 o 
   8  -7   3      134.01      117.28     21.65 o 
  -9  -6   3       51.46       60.60     16.63 o 
  -8  -6   3      206.46      186.91     19.56 o 
  -7  -6   3      203.35      231.46     20.48 o 
  -6  -6   3      597.72      587.82     23.66 o 
  -4  -6   3       81.99       82.25      9.03 o 
  -3  -6   3      262.47      426.65     28.59 o 
  -2  -6   3      143.61      168.77      9.53 o 
  -1  -6   3      409.69      434.93     14.54 o 
   0  -6   3       25.49       32.94      6.85 o 
   1  -6   3      115.04      167.18     13.88 o 
   2  -6   3        5.08       -4.10      6.77 o 
   3  -6   3      218.61      241.58     27.00 o 
   4  -6   3       55.59      141.77     28.67 o 
   5  -6   3       77.79       95.71     13.21 o 
   6  -6   3       52.15       98.22     16.22 o 
   7  -6   3        8.82       26.33     34.44 o 
   8  -6   3       41.91       34.27     13.46 o 
  -9  -5   3       45.77       70.55     13.88 o 
  -8  -5   3      270.79      300.85     24.07 o 
  -7  -5   3      311.15      313.64     22.99 o 
  -6  -5   3      739.51      700.08     30.85 o 
  -5  -5   3        0.00       46.98      9.61 o 
  -4  -5   3        7.69        8.53      4.43 o 
  -3  -5   3        6.57       20.06      4.10 o 
  -2  -5   3       31.04       42.38      4.76 o 
  -1  -5   3       28.58       36.36      4.85 o 
   0  -5   3      813.50      865.84     22.15 o 
   1  -5   3        0.71        3.09      3.93 o 
   2  -5   3      220.19      235.14     14.71 o 
   3  -5   3        9.83        2.84      7.44 o 
   4  -5   3       90.99      556.89     26.41 o 
   5  -5   3       16.29       25.08     11.37 o 
   6  -5   3      227.69      253.03     19.23 o 
   7  -5   3       16.01       24.16     11.70 o 
   8  -5   3      257.17      256.04     27.92 o 
  -9  -4   3        9.82       38.20     11.45 o 
  -8  -4   3      277.36      259.30     21.40 o 
  -7  -4   3       60.28       58.51     13.12 o 
  -6  -4   3        7.14        9.36      6.10 o 
  -5  -4   3      188.32      212.07     11.95 o 
  -4  -4   3     1867.05     1850.30     49.15 o 
  -3  -4   3      206.44      197.69      9.61 o 
  -2  -4   3      327.09      347.16     10.53 o 
  -1  -4   3      287.49      291.82     11.37 o 
   0  -4   3        1.21       -2.59      2.59 o 
   1  -4   3     1670.57     1713.71     43.13 o 
   2  -4   3      405.42      665.97     45.81 o 
   3  -4   3       69.36      100.48      7.11 o 
   4  -4   3       20.14       36.45      7.19 o 
   5  -4   3      451.12      512.00     24.07 o 
   6  -4   3        6.64       17.05      6.85 o 
   7  -4   3      273.41      295.50     20.15 o 
   8  -4   3        0.00       -0.59      8.78 o 
   9  -4   3        2.86        1.84     15.05 o 
 -10  -3   3       35.67       42.72     10.95 o 
  -9  -3   3        9.38       10.03      7.69 o 
  -8  -3   3        4.38        8.69      6.35 o 
  -7  -3   3       73.67      100.48     12.46 o 
  -6  -3   3      221.46      249.86     27.84 o 
  -5  -3   3      202.24      199.95     25.50 o 
  -4  -3   3     1263.64     1222.78     26.67 o 
  -3  -3   3       11.69       12.96      3.59 o 
  -2  -3   3       61.39       63.70      4.26 o 
  -1  -3   3        0.01        3.93      2.26 o 
   0  -3   3        2.78        7.77      2.84 o 
   1  -3   3       21.82       16.05      4.51 o 
   2  -3   3     1900.17     2108.01     61.44 o 
   3  -3   3       51.70       61.86      4.76 o 
   4  -3   3      540.30      575.53     26.75 o 
   5  -3   3       10.67       24.83      3.76 o 
   6  -3   3       18.25       11.20     10.53 o 
   7  -3   3        0.71        4.51      5.52 o 
   8  -3   3      154.12      162.17     14.21 o 
   9  -3   3        1.27       -0.25      8.69 o 
 -10  -2   3       45.69       33.10     10.45 o 
  -9  -2   3       35.57       42.46      9.61 o 
  -8  -2   3       98.25       74.65     10.53 o 
  -7  -2   3       31.47       34.77     12.54 o 
  -6  -2   3      246.65      288.31     17.55 o 
  -5  -2   3        2.38       -0.59      3.59 o 
  -4  -2   3      561.70      586.23     22.74 o 
  -3  -2   3        7.50        7.86      2.26 o 
  -2  -2   3     3804.05     3775.83     88.11 o 
  -1  -2   3     2089.45     1929.96     37.95 o 
   0  -2   3      464.56      426.15     11.03 o 
   1  -2   3       25.71       24.74      2.93 o 
   2  -2   3      199.36      246.93     13.96 o 
   3  -2   3     2022.77     2152.73     43.13 o 
   4  -2   3      616.13      684.61     44.55 o 
   5  -2   3       16.74       17.80      5.43 o 
   6  -2   3        1.11        0.67      3.68 o 
   7  -2   3      313.07      307.78     35.19 o 
   8  -2   3        3.59       15.38     14.21 o 
   9  -2   3      281.25      269.75     19.48 o 
 -10  -1   3       27.47       41.71     10.53 o 
  -9  -1   3       63.79       53.33     10.28 o 
  -8  -1   3       81.15       82.76     10.95 o 
  -7  -1   3       28.26       33.35      7.11 o 
  -6  -1   3       12.30       12.04      5.18 o 
  -5  -1   3      538.86      516.09     19.14 o 
  -4  -1   3       82.24      100.56     15.55 o 
  -3  -1   3      183.71      199.03     12.79 o 
  -2  -1   3      142.57      162.25      6.10 o 
  -1  -1   3       39.98       63.20      9.45 o 
   0  -1   3      725.84      392.96     21.23 o 
   1  -1   3      194.11      186.41     12.20 o 
   2  -1   3        1.78       -2.17      2.59 o 
   3  -1   3       32.57       36.78      8.36 o 
   4  -1   3     1366.86     1295.08     35.86 o 
   5  -1   3      163.65      186.83     17.97 o 
   6  -1   3      337.81      396.98     28.84 o 
   7  -1   3       23.62       21.98      8.28 o 
   8  -1   3       19.51       20.73      8.44 o 
   9  -1   3        3.17        4.85      8.28 o 
  10  -1   3       60.60      138.68     27.00 o 
 -10   0   3      104.65       83.68     12.71 o 
  -9   0   3       16.50       15.80      7.77 o 
  -8   0   3       99.66       78.41     10.45 o 
  -7   0   3        5.35        6.44      6.10 o 
  -6   0   3      408.64      380.09     21.65 o 
  -5   0   3        0.76        1.42      4.10 o 
  -4   0   3       13.04       32.02      4.01 o 
  -3   0   3      684.28      694.06     18.89 o 
  -2   0   3     3211.37     2927.38     70.13 o 
   0   0   3     5103.88     4960.91     91.53 o 
   1   0   3     4072.65     3864.52    101.23 o 
   2   0   3       26.56       18.64      7.02 o 
   3   0   3      120.46      218.51     20.15 o 
   4   0   3        5.99        7.61      5.10 o 
   5   0   3      324.57      299.26     56.34 o 
   6   0   3      301.53      324.75     22.32 o 
   7   0   3        2.45        5.10      6.19 o 
   8   0   3       40.96       42.97     11.12 o 
   9   0   3      122.97      149.55     29.42 o 
  10   0   3       10.44       18.81     19.98 o 
 -10   1   3      146.44      129.65     14.71 o 
  -9   1   3        1.69        3.93      6.69 o 
  -8   1   3        7.55        9.03      6.10 o 
  -7   1   3      137.81      147.04     24.33 o 
  -6   1   3      138.81      133.66     12.54 o 
  -5   1   3      229.79      236.56     10.28 o 
  -4   1   3        6.96       11.70      6.02 o 
  -3   1   3     2400.02     2236.91     58.18 o 
  -2   1   3       89.78       15.46      4.26 o 
  -1   1   3     3369.48     3419.48     64.28 o 
   0   1   3     4715.39     2735.45     55.25 o 
   1   1   3       78.86       70.89      6.52 o 
   2   1   3       55.65       66.46     14.29 o 
   3   1   3      316.14      310.96     13.88 o 
   4   1   3       10.74       11.37      3.09 o 
   5   1   3       22.61       22.74      7.44 o 
   6   1   3      530.09      562.40     74.06 o 
   7   1   3      189.35      163.17     16.47 o 
   8   1   3       62.33       54.42     11.12 o 
   9   1   3        1.70       27.59     10.37 o 
  10   1   3       59.19       52.75     11.03 o 
  -9   2   3       21.04       21.23      8.19 o 
  -8   2   3      633.98      622.92     29.01 o 
  -7   2   3       14.12        8.61      6.35 o 
  -6   2   3      203.50      221.18     22.07 o 
  -5   2   3       50.58       56.34      5.77 o 
  -4   2   3      896.05      829.98     20.06 o 
  -3   2   3      405.64      422.47     11.70 o 
  -2   2   3     1774.13     1755.51     44.47 o 
  -1   2   3     1960.14     1860.75     38.70 o 
   0   2   3     2761.05     2616.08     49.99 o 
   1   2   3      172.80      167.52      8.86 o 
   2   2   3     1616.91     1628.78     39.12 o 
   3   2   3     1387.27     1292.07     30.01 o 
   4   2   3       11.13        0.67     12.29 o 
   5   2   3       53.79       66.54     10.95 o 
   6   2   3        1.23       -1.09      5.93 o 
   7   2   3       20.09       12.46     14.63 o 
   8   2   3      106.13      126.56     10.87 o 
   9   2   3       52.42       66.46      9.61 o 
  10   2   3       50.54       47.48      9.95 o 
  -9   3   3       21.86       26.58     10.11 o 
  -8   3   3      126.20      128.56     15.13 o 
  -7   3   3        4.21       -0.67      6.02 o 
  -6   3   3        5.50       -0.50      5.02 o 
  -5   3   3      114.21      102.32     12.12 o 
  -4   3   3      242.93      283.54     11.54 o 
  -3   3   3     1909.59     2241.76     66.62 o 
  -2   3   3      394.73      432.00     12.29 o 
  -1   3   3     2905.81     2776.41     53.50 o 
   0   3   3        0.39        2.93      3.93 o 
   1   3   3     1826.93     1596.60     33.85 o 
   2   3   3     3171.62     2965.58     79.75 o 
   3   3   3      173.18      151.30      7.19 o 
   4   3   3        0.81       -0.67      2.26 o 
   5   3   3      135.17      140.94     11.20 o 
   6   3   3        0.00        2.26      3.18 o 
   7   3   3        2.00        2.76      4.68 o 
   8   3   3      160.00      158.82     18.64 o 
   9   3   3       95.22       65.28     11.37 o 
  10   3   3        0.07       33.69     17.39 o 
  -9   4   3      118.06      116.94     23.49 o 
  -8   4   3      464.52      481.49     29.67 o 
  -7   4   3      183.91      161.75     15.88 o 
  -6   4   3     2438.55     2516.44     79.75 o 
  -5   4   3      183.31      187.41     24.33 o 
  -4   4   3      190.37      175.21     28.17 o 
  -3   4   3      225.12      241.50     11.79 o 
  -1   4   3      157.78      164.93      6.60 o 
   1   4   3      185.03      173.79      8.19 o 
   2   4   3      559.50      533.82     13.79 o 
   3   4   3      267.83      295.41     10.70 o 
   4   4   3     1017.38     1031.35     39.12 o 
   5   4   3      177.13      268.58     25.75 o 
   6   4   3       12.39      133.24     11.62 o 
   7   4   3        1.36        3.76      5.52 o 
   8   4   3        4.21        0.00      6.85 o 
   9   4   3        0.36        2.42     15.46 o 
  10   4   3       23.76       17.14      9.11 o 
  -9   5   3       38.76       38.45     11.87 o 
  -8   5   3      124.05      192.85     26.75 o 
  -7   5   3      116.15      108.84     14.21 o 
  -6   5   3       19.30       17.22      7.86 o 
  -5   5   3      195.93      253.28     18.89 o 
  -4   5   3       59.42       67.04     14.29 o 
  -3   5   3       21.64       24.91      5.85 o 
  -2   5   3      274.44      350.25     25.83 o 
  -1   5   3     1314.27     1304.95     28.92 o 
   0   5   3     1383.93     1387.28     33.02 o 
   1   5   3      406.29      379.00     11.45 o 
   2   5   3        2.44        2.01      2.59 o 
   3   5   3      314.59      297.34     11.62 o 
   4   5   3      539.69      296.08     36.95 o 
   5   5   3        0.88      193.93     28.17 o 
   6   5   3      443.11      497.62     23.24 o 
   7   5   3       39.71       32.10     14.04 o 
   8   5   3        6.59       -2.84      7.36 o 
   9   5   3        0.00        2.26      8.28 o 
  -8   6   3      139.65      181.06     19.56 o 
  -7   6   3       71.08       54.42     20.48 o 
  -6   6   3     1039.04      940.32     39.12 o 
  -5   6   3      498.48      568.51     36.86 o 
  -4   6   3     5059.34     5961.66    144.95 o 
  -3   6   3      507.24      483.99     31.43 o 
  -2   6   3        0.03        1.84      4.60 o 
  -1   6   3      100.90       95.04      6.19 o 
   0   6   3      165.13      171.78      9.61 o 
   1   6   3        6.50        6.69      3.34 o 
   2   6   3      473.63      509.24     24.83 o 
   3   6   3       40.26       59.27      6.85 o 
   4   6   3      144.01      173.29     11.79 o 
   5   6   3      160.89      188.92     12.96 o 
   6   6   3      991.99      970.58     45.81 o 
   7   6   3        2.85       -3.85      6.35 o 
   8   6   3       15.42       36.28     23.07 o 
   9   6   3        5.46       10.53     11.12 o 
  -8   7   3       22.86       26.16     12.54 o 
  -7   7   3      130.23      109.92     16.22 o 
  -6   7   3       55.62      172.45     25.91 o 
  -5   7   3      174.89      148.04     16.55 o 
  -4   7   3       66.53       58.26     11.79 o 
  -3   7   3      236.24      219.18     23.24 o 
  -2   7   3      543.95      511.58     28.50 o 
  -1   7   3        0.15       -1.25      4.51 o 
   0   7   3      148.66      157.49     10.03 o 
   1   7   3      496.52      575.28     21.82 o 
   2   7   3      721.90      971.25     25.75 o 
   3   7   3       22.40       24.24      5.10 o 
   4   7   3       58.13       59.77      6.77 o 
   5   7   3      109.59      100.81     13.96 o 
   6   7   3        8.24        1.17      7.27 o 
   7   7   3       84.14       55.76     13.12 o 
   8   7   3      225.73      190.92     23.24 o 
   9   7   3       14.13        8.02     10.87 o 
  -7   8   3        5.63       10.11     10.20 o 
  -6   8   3      117.71      152.89     22.65 o 
  -5   8   3       36.87       34.11     11.12 o 
  -4   8   3      905.18      791.28     32.27 o 
  -3   8   3      518.25      486.92     23.41 o 
  -2   8   3     4501.18     4320.34    125.55 o 
  -1   8   3      631.94      587.90     22.15 o 
   0   8   3       85.09       82.17      7.52 o 
   1   8   3       13.41       10.03      4.43 o 
   2   8   3      683.26      665.89     20.65 o 
   3   8   3      118.06      133.66     19.31 o 
   4   8   3        4.11        1.50      4.43 o 
   5   8   3       50.94       51.07     12.46 o 
   6   8   3       60.29       62.11     13.88 o 
   7   8   3       32.25       37.11     11.95 o 
   8   8   3      295.02      275.60     44.30 o 
   9   8   3        0.59        4.76     10.28 o 
  -7   9   3       15.25        8.11     12.87 o 
  -6   9   3       23.09       30.26     12.04 o 
  -5   9   3      174.80      189.08     24.58 o 
  -4   9   3        2.63        0.33      9.53 o 
  -3   9   3       66.45       47.98     18.47 o 
  -2   9   3      186.34      150.63     17.22 o 
  -1   9   3      309.91      289.90     22.24 o 
   0   9   3     1014.44     1013.38     32.60 o 
   1   9   3       55.34       65.87      8.61 o 
   2   9   3       52.77       63.78      7.94 o 
   3   9   3      113.29      135.00     14.71 o 
   4   9   3      203.97      217.00     15.97 o 
   5   9   3      114.44      126.98     12.37 o 
   6   9   3       80.23       72.14     10.28 o 
   7   9   3       95.38      100.64     17.72 o 
   8   9   3        5.30        8.36     11.37 o 
  -6  10   3       22.06       13.79     18.47 o 
  -5  10   3       45.65       25.16     12.46 o 
  -4  10   3       23.45       19.64     11.62 o 
  -3  10   3       56.77       30.76     13.04 o 
  -2  10   3      697.03      604.12     32.60 o 
  -1  10   3      235.90      200.03     24.24 o 
   0  10   3     1739.66     1686.63     58.01 o 
   1  10   3      283.11      310.46     21.32 o 
   2  10   3       49.45       49.74      7.94 o 
   3  10   3        0.53        4.01      6.27 o 
   4  10   3      413.62      455.66     39.96 o 
   5  10   3       84.86       95.55     13.63 o 
   6  10   3       29.05       31.85     10.03 o 
   7  10   3       13.18        2.01     10.45 o 
   8  10   3       18.67       16.13     12.87 o 
  -5  11   3        6.82      -22.15     22.15 o 
  -4  11   3       76.65       87.52     23.15 o 
  -3  11   3       71.96       64.28     17.89 o 
  -2  11   3       34.25       38.79     16.30 o 
  -1  11   3       13.89       34.77     18.72 o 
   0  11   3      112.83      119.95     15.55 o 
   1  11   3      175.90      251.11     19.89 o 
   2  11   3      756.72      901.70     46.56 o 
   3  11   3       40.43       47.48     11.54 o 
   4  11   3        6.83       11.62      9.28 o 
   5  11   3       31.21       41.04     11.37 o 
   6  11   3       37.36       35.94     16.72 o 
   7  11   3       76.12       67.96     14.13 o 
  -4  12   3        1.93       16.38     15.72 o 
  -3  12   3       24.53       36.61     16.05 o 
  -2  12   3        2.45      -10.53     18.89 o 
  -1  12   3       65.28       78.33     29.67 o 
   0  12   3      367.21      341.14     33.44 o 
   1  12   3       79.03       80.50     13.71 o 
   2  12   3      273.31      240.99     26.16 o 
   3  12   3       21.39       18.47     12.37 o 
   4  12   3        6.32        4.51     11.62 o 
   5  12   3        3.88       14.96     21.32 o 
   6  12   3      176.62      220.85     36.11 o 
  -3  13   3       12.95      -22.65     24.74 o 
  -2  13   3      144.23      144.36     27.33 o 
  -1  13   3        4.93       16.89     27.42 o 
   0  13   3       12.63       19.98     18.56 o 
   1  13   3        0.63        0.59     22.90 o 
   2  13   3       27.61       47.81     15.05 o 
   3  13   3       51.43       51.66     16.55 o 
   4  13   3      282.21      267.58     30.18 o 
   5  13   3       33.27       29.93     36.95 o 
   0  14   3       11.23       21.40     20.73 o 
   1  14   3       29.34       26.75     25.41 o 
   2  14   3      123.67      105.41     30.59 o 
  -2 -13   4       14.63      -19.23     27.84 o 
  -1 -13   4        5.86       10.53     21.23 o 
   0 -13   4        0.48       15.63     25.41 o 
  -5 -12   4      172.29      192.26     27.42 o 
  -4 -12   4       83.29       96.30     19.81 o 
  -3 -12   4       54.65       20.56     26.50 o 
  -2 -12   4      211.23      225.45     19.48 o 
  -1 -12   4       19.18        9.11     20.48 o 
   0 -12   4        3.39       34.44     23.41 o 
   1 -12   4        7.41       21.23     26.16 o 
   2 -12   4       64.17      102.23     31.18 o 
   3 -12   4       30.60       38.12     18.56 o 
  -6 -11   4        2.82       -9.86     12.79 o 
  -5 -11   4       89.61       70.38     17.89 o 
  -4 -11   4      267.51      263.98     24.24 o 
  -3 -11   4      231.44      217.00     23.07 o 
  -2 -11   4      189.62      169.77     16.38 o 
  -1 -11   4        2.97       31.10     20.98 o 
   0 -11   4       11.09       11.70     20.48 o 
   1 -11   4       18.89       48.98     24.83 o 
   2 -11   4        0.40       30.93     17.14 o 
   3 -11   4        0.57       12.62     14.29 o 
   4 -11   4       94.36      105.16     24.66 o 
  -7 -10   4        0.54       13.79     12.87 o 
  -6 -10   4       29.03       20.15     10.70 o 
  -5 -10   4       68.21       78.33     11.79 o 
  -4 -10   4        0.08        6.35      9.20 o 
  -3 -10   4      120.61      111.09     15.55 o 
  -2 -10   4       51.26       47.56      9.95 o 
  -1 -10   4       66.81       89.61     13.88 o 
   0 -10   4      597.69      574.86     47.90 o 
   1 -10   4       58.52       53.92     15.63 o 
   2 -10   4        0.01       -2.84     13.21 o 
   3 -10   4        7.38       11.28     13.21 o 
   4 -10   4       92.47      121.54     20.73 o 
   5 -10   4       85.83      133.75     29.42 o 
  -8  -9   4        4.19       -4.76     10.20 o 
  -7  -9   4       69.03       46.64     12.29 o 
  -6  -9   4       78.66       77.07     11.79 o 
  -5  -9   4      122.24       96.80     12.29 o 
  -4  -9   4        0.89       -2.51      6.27 o 
  -3  -9   4       70.00       66.62     10.11 o 
  -2  -9   4      529.90      540.84     24.24 o 
  -1  -9   4      727.05      708.86     29.01 o 
   0  -9   4      575.86      556.30     27.33 o 
   1  -9   4        0.14       17.39     10.70 o 
   2  -9   4       29.17       33.60     41.80 o 
   3  -9   4       40.50       45.98     16.97 o 
   4  -9   4        0.36        6.02     12.87 o 
   5  -9   4        8.45       18.14     15.46 o 
   6  -9   4       44.96       46.39     19.98 o 
  -8  -8   4       82.37       51.16     31.51 o 
  -7  -8   4       31.33       41.96      9.95 o 
  -6  -8   4       95.99       84.76     11.20 o 
  -5  -8   4        0.24       11.79      6.44 o 
  -4  -8   4      164.36      154.98     13.71 o 
  -3  -8   4      321.27      314.55     14.96 o 
  -2  -8   4       20.68       19.56      6.52 o 
  -1  -8   4        2.67        4.26      5.68 o 
   0  -8   4       53.53       54.00      8.53 o 
   1  -8   4       29.45       20.90      8.69 o 
   2  -8   4      697.24      604.45     33.27 o 
   3  -8   4       31.35       55.50     14.29 o 
   4  -8   4        0.04        5.27     12.54 o 
   5  -8   4       91.18      121.37     23.74 o 
   6  -8   4       40.53       68.71     20.15 o 
   7  -8   4       58.95       99.31     24.58 o 
  -9  -7   4       42.02       26.75     15.30 o 
  -8  -7   4       44.73       40.63     12.20 o 
  -7  -7   4       37.52       32.77      8.78 o 
  -6  -7   4        7.28        8.28      6.77 o 
  -5  -7   4      210.29      183.73     14.46 o 
  -4  -7   4      111.45      129.90     11.95 o 
  -3  -7   4      268.74      285.05     13.37 o 
  -2  -7   4       18.74       25.83      7.52 o 
  -1  -7   4        6.25        3.34      4.35 o 
   0  -7   4      260.77      268.58     15.80 o 
   1  -7   4     1035.61      920.18     40.71 o 
   2  -7   4     1082.51      974.51     37.11 o 
   3  -7   4        1.05       -9.03      9.03 o 
   4  -7   4      139.79       82.92     18.72 o 
   5  -7   4       47.50       50.15     16.05 o 
   6  -7   4        0.03       16.13     11.79 o 
   7  -7   4       23.43        3.68     13.63 o 
  -9  -6   4       19.74        4.85     11.28 o 
  -8  -6   4       28.61       31.76     10.53 o 
  -7  -6   4        0.80        6.35      7.52 o 
  -6  -6   4      136.79      107.83     11.12 o 
  -5  -6   4       18.92       17.89      6.02 o 
  -4  -6   4      198.37      191.51     13.54 o 
  -3  -6   4        9.26       28.42      4.85 o 
  -2  -6   4      526.22      525.96     26.08 o 
  -1  -6   4     1351.48     1348.08     33.27 o 
   0  -6   4      161.33      199.37     12.37 o 
   1  -6   4       77.95      104.74     14.46 o 
   2  -6   4      482.61      471.12     22.65 o 
   3  -6   4        0.34        2.34      7.69 o 
   4  -6   4      358.20      364.79     24.74 o 
   5  -6   4        5.38       21.40     10.20 o 
   6  -6   4       10.95       16.63     10.70 o 
   7  -6   4      168.02      163.59     22.07 o 
   8  -6   4        3.91        6.19     20.90 o 
  -9  -5   4        1.00        5.02      8.28 o 
  -8  -5   4      284.38      279.28     24.24 o 
  -7  -5   4       28.57       12.12      7.86 o 
  -6  -5   4       70.80       90.95     11.87 o 
  -5  -5   4        9.06      119.45     15.13 o 
  -4  -5   4       95.75      190.09     12.20 o 
  -3  -5   4      429.08      402.99     11.79 o 
  -2  -5   4      103.90      110.84      7.02 o 
  -1  -5   4      490.48      495.53     15.13 o 
   0  -5   4        8.39       12.12      3.68 o 
   1  -5   4      148.90      191.76     12.20 o 
   2  -5   4       23.10       15.72      7.44 o 
   3  -5   4      406.86      384.86     71.22 o 
   4  -5   4     1032.15     1065.29     38.95 o 
   5  -5   4      163.70      235.98     18.39 o 
   6  -5   4      353.45      334.20     25.66 o 
   7  -5   4       27.18       15.13      9.61 o 
   8  -5   4        0.09       10.95      9.78 o 
  -9  -4   4      112.03       96.30     13.63 o 
  -8  -4   4       38.79       26.50      9.36 o 
  -7  -4   4       64.23       83.09     12.20 o 
  -6  -4   4       33.80       68.71     10.37 o 
  -5  -4   4        8.11       40.21      6.85 o 
  -4  -4   4       71.60       64.45     15.72 o 
  -3  -4   4        0.04       -1.25      2.84 o 
  -2  -4   4      317.65      271.51      9.28 o 
  -1  -4   4       61.51       73.31      5.77 o 
   0  -4   4     1199.43     1281.96     29.84 o 
   1  -4   4     2543.73     2592.26     62.53 o 
   2  -4   4     1073.73     1127.90     29.93 o 
   3  -4   4       32.86       25.66      4.43 o 
   4  -4   4      773.85      760.35     42.97 o 
   5  -4   4      221.11      270.33     34.86 o 
   6  -4   4       68.10       74.15      9.95 o 
   7  -4   4       61.36       43.47     18.14 o 
   8  -4   4       81.11       68.38     12.54 o 
   9  -4   4      120.28      116.19     31.01 o 
 -10  -3   4        0.05        9.03      9.03 o 
  -9  -3   4       11.24       11.95      7.69 o 
  -8  -3   4       46.42       31.76     14.46 o 
  -7  -3   4        0.14        0.25      5.93 o 
  -6  -3   4       47.41      117.28     22.65 o 
  -5  -3   4       11.94       11.62      4.85 o 
  -4  -3   4      560.32      547.11     18.56 o 
  -3  -3   4      112.51      114.69      6.94 o 
  -2  -3   4      309.06      332.11     13.79 o 
  -1  -3   4      671.27      591.41     26.75 o 
   0  -3   4      480.86      434.01     14.88 o 
   1  -3   4      407.45      454.91     16.89 o 
   3  -3   4      141.07      221.77      8.94 o 
   4  -3   4      272.38      292.65     11.79 o 
   5  -3   4       13.21        7.69      3.34 o 
   6  -3   4      471.43      454.99     17.14 o 
   7  -3   4      212.38      219.09     15.38 o 
   8  -3   4      230.80      219.18     26.41 o 
   9  -3   4       24.03       20.98     11.95 o 
 -10  -2   4       37.45       48.32     11.12 o 
  -9  -2   4       35.96       33.27      9.61 o 
  -8  -2   4      200.23      211.24     19.56 o 
  -7  -2   4      245.65      273.34     18.14 o 
  -6  -2   4       46.60       70.47      9.95 o 
  -5  -2   4       86.59       78.83     13.37 o 
  -4  -2   4      240.03      204.97      9.03 o 
  -3  -2   4       14.61       15.55      3.76 o 
  -2  -2   4        2.16        5.43      2.26 o 
  -1  -2   4      354.87      344.40     16.80 o 
   0  -2   4      196.72      151.97      6.10 o 
   1  -2   4      348.47      326.42     10.20 o 
   2  -2   4     1136.06     1262.73     31.93 o 
   3  -2   4     1343.55     1505.73     31.10 o 
   4  -2   4      667.61      722.73     28.17 o 
   5  -2   4       27.44       31.35      4.93 o 
   6  -2   4      341.03      285.05     20.81 o 
   7  -2   4       53.31       44.05     16.97 o 
   8  -2   4        3.99       13.46      8.61 o 
   9  -2   4       38.26       56.26     23.15 o 
 -10  -1   4        3.64        5.43      8.53 o 
  -9  -1   4        0.01        4.26      7.19 o 
  -8  -1   4       13.44       14.13      7.27 o 
  -7  -1   4       15.71       16.72      6.44 o 
  -6  -1   4      111.10      106.08     10.20 o 
  -5  -1   4       10.74        4.76      3.09 o 
  -4  -1   4       10.53        3.93      4.10 o 
  -3  -1   4      134.33      138.59      6.69 o 
  -2  -1   4     3298.70     3183.00     74.40 o 
  -1  -1   4     1308.22     1271.51     27.75 o 
   0  -1   4      745.35      833.49     20.90 o 
   1  -1   4       35.98       53.83      6.77 o 
   2  -1   4      576.40      494.53     13.63 o 
   3  -1   4      255.73      281.37     14.04 o 
   4  -1   4       49.15       58.60      5.18 o 
   5  -1   4       10.48       19.81      6.10 o 
   6  -1   4      121.92      135.59     14.38 o 
   7  -1   4        2.52        3.68      6.10 o 
   8  -1   4       80.26       65.37     12.29 o 
   9  -1   4      312.31      281.20     24.91 o 
 -10   0   4        0.23        1.42      7.86 o 
  -9   0   4      140.28      163.84     23.32 o 
  -8   0   4        4.12       10.20      6.69 o 
  -7   0   4       34.72       44.89      8.19 o 
  -6   0   4      897.73      905.38     31.51 o 
  -5   0   4      173.22      188.67      9.95 o 
  -4   0   4       30.70       18.06      5.77 o 
  -3   0   4      597.08      628.36     17.30 o 
  -2   0   4     1719.82     1602.78     32.18 o 
  -1   0   4      593.97      577.78     11.12 o 
   0   0   4      310.10      336.29      7.86 o 
   1   0   4      705.95      648.75     21.23 o 
   4   0   4      172.59      188.92     18.47 o 
   5   0   4       67.57      112.68     29.51 o 
   6   0   4       22.90       23.66      7.36 o 
   7   0   4       39.84       42.13      9.70 o 
   8   0   4       94.26       75.82     19.23 o 
   9   0   4       43.47       35.94     11.28 o 
  10   0   4        0.09       11.95     22.90 o 
 -10   1   4       12.60        9.45      8.69 o 
  -9   1   4       41.29       45.89      9.61 o 
  -8   1   4       11.89        8.11      6.35 o 
  -7   1   4        9.12        9.95      5.60 o 
  -6   1   4       37.61       46.23      7.36 o 
  -5   1   4      142.36      164.84     12.04 o 
  -4   1   4      288.07      387.78     24.07 o 
  -2   1   4        2.04        0.59      1.59 o 
  -1   1   4       48.95       72.98      3.85 o 
   0   1   4     2643.26     2613.66     45.72 o 
   1   1   4     1299.26     1177.47     33.60 o 
   2   1   4      159.89      165.01     17.30 o 
   3   1   4      252.27      246.59     11.54 o 
   4   1   4       41.62       50.32      4.68 o 
   5   1   4      118.53      110.34     13.54 o 
   6   1   4        9.66       11.37      6.94 o 
   7   1   4       29.53       23.91      8.11 o 
   8   1   4       18.24        9.36      7.02 o 
   9   1   4        0.02       -2.09      7.52 o 
  10   1   4        1.14        7.86     16.80 o 
  -9   2   4      921.55      867.35     38.28 o 
  -8   2   4       50.96       38.54      9.36 o 
  -7   2   4      278.98      256.38     17.05 o 
  -6   2   4       19.24       21.32      5.93 o 
  -5   2   4        6.19       11.03      4.68 o 
  -4   2   4     1621.91     1706.69     40.12 o 
  -3   2   4      111.01       84.34     14.29 o 
  -1   2   4      876.26      285.05     14.04 o 
   0   2   4     1943.52     1990.98     67.54 o 
   1   2   4     1354.48     1261.90     24.91 o 
   2   2   4      218.82      216.00     19.39 o 
   3   2   4      293.58      277.36      7.69 o 
   4   2   4      603.99      562.24     24.91 o 
   5   2   4       75.19       70.55      7.61 o 
   6   2   4       54.07       91.37     15.05 o 
   7   2   4        0.03        6.77      8.02 o 
   8   2   4       57.46       74.06     15.72 o 
   9   2   4       33.69       31.10      9.53 o 
  10   2   4       29.52       22.74      8.28 o 
  -9   3   4       28.24       31.43     16.30 o 
  -8   3   4        1.39        6.27      7.77 o 
  -7   3   4      214.54      206.89     17.72 o 
  -6   3   4       27.70       37.70      7.94 o 
  -5   3   4      148.63      166.60     15.88 o 
  -4   3   4       23.65       35.78      6.44 o 
  -3   3   4      439.38      464.69     13.46 o 
  -2   3   4      207.23      195.69      9.36 o 
  -1   3   4       22.17       25.50      3.01 o 
   0   3   4      178.34      172.78      6.60 o 
   1   3   4      205.74      172.87      6.10 o 
   2   3   4      137.53      158.41     10.95 o 
   3   3   4       37.18       28.84      3.68 o 
   4   3   4       31.28       19.48      3.59 o 
   5   3   4      191.05      192.76     14.96 o 
   6   3   4        0.01       11.20      4.43 o 
   7   3   4       14.24       20.31      7.27 o 
   8   3   4       56.04       68.21     10.11 o 
   9   3   4        6.73        6.52      7.69 o 
  10   3   4        3.10       -1.84      7.02 o 
  -9   4   4       25.22       28.84     10.70 o 
  -8   4   4       19.28        9.03     13.21 o 
  -7   4   4     1520.72     1427.49     52.08 o 
  -6   4   4      298.92      326.68     25.75 o 
  -5   4   4      468.72      566.42     61.19 o 
  -4   4   4      138.67      143.28     10.45 o 
  -3   4   4       32.92      141.77      8.94 o 
  -2   4   4      953.05      995.66     24.74 o 
  -1   4   4        3.28       -0.17      3.51 o 
   0   4   4       87.04      104.49      6.60 o 
   1   4   4       82.38       89.11      5.43 o 
   2   4   4      300.52      266.66      8.78 o 
   3   4   4      278.01      294.41     11.28 o 
   4   4   4       17.40       10.87      3.59 o 
   5   4   4       60.41      107.92      9.36 o 
   6   4   4      269.67      696.15     26.92 o 
   7   4   4        8.49       10.20      6.27 o 
   8   4   4       34.85       32.35      9.20 o 
   9   4   4        3.17       -6.94      6.94 o 
  10   4   4       93.52       72.89     12.46 o 
  -9   5   4        8.84       16.38     10.03 o 
  -8   5   4       93.04       97.63     22.99 o 
  -7   5   4       99.60      134.25     15.55 o 
  -6   5   4       89.55       71.89     11.28 o 
  -5   5   4      848.27      787.01     32.52 o 
  -4   5   4       53.37       60.27      7.27 o 
  -3   5   4      520.87      522.36     18.98 o 
  -2   5   4      101.00       86.94      6.77 o 
  -1   5   4      262.88      287.97      9.53 o 
   0   5   4       65.03       52.08      4.10 o 
   1   5   4      459.30      419.55     12.20 o 
   2   5   4        0.63       -1.92      2.01 o 
   3   5   4      101.86      101.98      6.44 o 
   4   5   4       48.68       54.08      5.43 o 
   5   5   4       10.01       44.22      5.85 o 
   7   5   4      899.44       30.93     21.48 o 
   8   5   4        0.11       10.62      8.36 o 
   9   5   4        1.02        6.77      8.61 o 
  -8   6   4        5.15       28.67     11.12 o 
  -7   6   4       18.30       40.96     25.08 o 
  -6   6   4      153.05      180.31     17.89 o 
  -5   6   4     1312.60     1396.15     50.74 o 
  -4   6   4      334.00      362.20     17.55 o 
  -3   6   4      431.46      512.67     24.66 o 
  -2   6   4      174.53      182.98     10.78 o 
  -1   6   4       17.77        8.61      3.43 o 
   0   6   4      132.61      150.72      8.44 o 
   1   6   4       17.58       19.56      3.76 o 
   2   6   4       11.33       10.95      3.26 o 
   3   6   4      152.42      220.43     16.30 o 
   4   6   4       25.48       14.71      7.19 o 
   5   6   4       22.01       30.59      7.02 o 
   6   6   4       55.31       54.50     10.87 o 
   7   6   4        0.24       18.72      8.44 o 
   8   6   4       29.62       20.90     10.37 o 
   9   6   4        0.44       -1.92      8.78 o 
  -8   7   4       20.08       30.09     15.80 o 
  -7   7   4       44.02       58.85     13.04 o 
  -6   7   4      315.35      286.89     23.91 o 
  -5   7   4       26.88       60.85     22.65 o 
  -4   7   4       27.48       35.11      8.44 o 
  -3   7   4     1424.10     1273.85     41.71 o 
  -2   7   4      160.16      141.10     12.29 o 
  -1   7   4      626.48      614.98     16.38 o 
   0   7   4      146.23      154.23      9.03 o 
   1   7   4       45.51       56.26      8.53 o 
   2   7   4        2.41       37.45      7.11 o 
   3   7   4      681.15      627.86     42.80 o 
   4   7   4       65.00       89.11      9.20 o 
   5   7   4       15.26       13.96      5.35 o 
   6   7   4       47.59       55.92     18.14 o 
   7   7   4        2.78        2.76      8.53 o 
   8   7   4       26.29       32.68     12.37 o 
   9   7   4        0.71        0.59     10.62 o 
  -7   8   4       68.88      113.35     17.89 o 
  -6   8   4       38.36       43.55     12.20 o 
  -5   8   4       44.30       26.58     17.64 o 
  -4   8   4       72.98       59.43     10.95 o 
  -3   8   4      524.97      536.99     23.24 o 
  -2   8   4       43.95       29.34     10.20 o 
  -1   8   4       90.28      103.65     10.37 o 
   0   8   4      209.26      213.07     11.45 o 
   1   8   4        8.66        7.52      4.51 o 
   2   8   4      207.36      280.87     22.90 o 
   3   8   4       50.83       65.95      7.52 o 
   4   8   4        8.71       19.14      5.93 o 
   5   8   4       27.85       28.92      8.19 o 
   6   8   4        0.10       -0.50      7.52 o 
   7   8   4        0.33       -3.51      8.11 o 
   8   8   4        3.94       12.04      9.95 o 
   9   8   4        8.61       25.75     13.29 o 
  -7   9   4       22.10       35.94     18.31 o 
  -6   9   4       10.19       15.97     12.12 o 
  -5   9   4       16.70        5.35      9.20 o 
  -4   9   4      385.61      311.21     21.07 o 
  -3   9   4       42.62       21.57      9.95 o 
  -2   9   4      101.29       55.92     19.39 o 
  -1   9   4      959.79     1021.24     32.52 o 
   0   9   4      351.18      417.54     19.89 o 
   1   9   4      393.12      437.77     18.81 o 
   2   9   4       19.52       21.65      6.02 o 
   3   9   4       22.39       15.38      6.35 o 
   4   9   4        0.31       -1.76      4.68 o 
   5   9   4      348.90      351.84     26.08 o 
   6   9   4       71.58       72.14     17.14 o 
   7   9   4       29.96       31.35     13.46 o 
   8   9   4       16.64       31.26     13.96 o 
  -6  10   4        2.21       -7.86     11.87 o 
  -5  10   4      171.19      149.13     24.66 o 
  -4  10   4      115.81      117.78     15.80 o 
  -3  10   4       90.64       86.77     15.55 o 
  -2  10   4      205.68      153.06     18.72 o 
  -1  10   4      140.71      147.46     17.30 o 
   0  10   4      242.62      306.03     20.81 o 
   1  10   4       46.37       78.83     12.62 o 
   2  10   4      179.46      184.49     12.54 o 
   3  10   4        8.85        6.35      6.44 o 
   4  10   4       40.47       35.53     10.20 o 
   5  10   4        3.86        3.68      7.69 o 
   6  10   4        7.00       27.92     10.37 o 
   7  10   4        0.48        2.93     10.03 o 
   8  10   4        1.96       -7.61     10.28 o 
  -5  11   4        6.41       17.80     14.71 o 
  -4  11   4        0.58      -13.21     13.21 o 
  -3  11   4       10.05        3.76     12.96 o 
  -2  11   4      136.14       95.96     16.63 o 
  -1  11   4      120.94       85.43     48.90 o 
   0  11   4      492.42      525.62     27.50 o 
   1  11   4      271.41      261.98     20.31 o 
   2  11   4      411.20      396.22     42.88 o 
   3  11   4      116.08      121.04     13.54 o 
   4  11   4        0.69       -6.19      6.52 o 
   5  11   4       17.27       25.16     10.11 o 
   6  11   4        7.06       15.63     10.53 o 
   7  11   4       92.71       76.49     14.88 o 
  -4  12   4        0.56        0.84     13.12 o 
  -3  12   4      252.27      256.79     26.08 o 
  -2  12   4       66.87       58.43     22.24 o 
  -1  12   4       71.39       55.25     20.23 o 
   0  12   4      264.98      199.53     26.92 o 
   1  12   4       74.31       88.86     18.56 o 
   2  12   4       26.54       33.77     14.04 o 
   3  12   4       43.30       49.57     15.55 o 
   4  12   4      119.10      143.19     22.32 o 
   5  12   4        0.13        4.43      9.11 o 
   6  12   4       43.01       24.33     11.62 o 
  -3  13   4        6.03       -0.33     22.15 o 
  -2  13   4        1.53      -15.05     35.69 o 
  -1  13   4        0.10      119.62     25.24 o 
   0  13   4        1.38       21.65     18.39 o 
   1  13   4       43.64       69.63     18.89 o 
   2  13   4      328.33      306.95     30.43 o 
   3  13   4       31.54       16.72     13.79 o 
   4  13   4      311.60      319.40     32.94 o 
   5  13   4       44.84       63.86     18.64 o 
   0  14   4        5.07       25.33     26.58 o 
   1  14   4        6.89      -12.62     20.40 o 
   2  14   4      125.65       87.19     19.64 o 
  -4 -12   5       40.82       10.11     19.14 o 
  -3 -12   5        2.15      -13.63     13.63 o 
  -2 -12   5        0.18       -1.00     17.22 o 
  -1 -12   5        1.30       43.30     22.82 o 
   0 -12   5       18.57       79.08     29.01 o 
   1 -12   5       10.06       14.71     22.57 o 
   2 -12   5      239.02      189.00     38.37 o 
  -6 -11   5        5.81       16.55     17.22 o 
  -5 -11   5        2.44      -17.72     18.22 o 
  -4 -11   5       38.77       48.40     15.05 o 
  -3 -11   5      611.30      522.20     38.28 o 
  -2 -11   5      135.64      133.50     15.88 o 
  -1 -11   5      150.84      127.56     27.75 o 
   0 -11   5      158.83      129.15     28.84 o 
   1 -11   5        1.38       14.96     24.99 o 
   2 -11   5       50.59       44.39     14.96 o 
   3 -11   5       29.04       64.78     18.14 o 
   4 -11   5       22.33       21.57     14.88 o 
  -7 -10   5       81.56       66.71     15.13 o 
  -6 -10   5       12.62       24.99     11.54 o 
  -5 -10   5       57.19       31.35     11.70 o 
  -4 -10   5        2.09       -5.35      9.36 o 
  -3 -10   5       54.44       78.74     13.79 o 
  -2 -10   5      126.46      137.76     18.39 o 
  -1 -10   5      224.90      246.43     21.98 o 
   0 -10   5        2.42       -8.86     18.39 o 
   1 -10   5       60.02       54.17     15.13 o 
   2 -10   5        9.95       29.59     16.89 o 
   3 -10   5        0.47        7.36     12.79 o 
   4 -10   5      242.69      232.80     41.88 o 
   5 -10   5        2.74       12.04     16.47 o 
  -7  -9   5       56.97       53.83     13.46 o 
  -6  -9   5       24.27       19.23      8.44 o 
  -5  -9   5        2.45        3.26      7.19 o 
  -4  -9   5       51.34       53.41     10.03 o 
  -3  -9   5       70.25       48.40     10.87 o 
  -2  -9   5      100.64      112.10     12.71 o 
  -1  -9   5      709.66      653.85     27.67 o 
   0  -9   5      130.44      106.58     16.72 o 
   1  -9   5       97.44       88.19     16.13 o 
   2  -9   5      470.64      418.38     31.35 o 
   3  -9   5        0.03        9.61     10.78 o 
   4  -9   5      209.03      197.69     31.51 o 
   5  -9   5       72.05       48.98     19.14 o 
   6  -9   5        4.76       24.16     17.55 o 
  -8  -8   5       42.23       37.87     15.21 o 
  -7  -8   5        3.97       -2.09      7.44 o 
  -6  -8   5        0.13       -1.34      6.94 o 
  -5  -8   5      196.85      233.55     17.30 o 
  -4  -8   5      204.25      220.51     16.38 o 
  -3  -8   5      342.12      359.95     16.47 o 
  -2  -8   5       14.67       10.87      7.02 o 
  -1  -8   5       61.91       99.22      9.95 o 
   0  -8   5      231.97      237.32     17.89 o 
   1  -8   5     1010.78      922.85     87.02 o 
   2  -8   5       37.34       23.41     11.37 o 
   3  -8   5      334.03      260.47     36.70 o 
   4  -8   5        5.37        9.36     12.79 o 
   5  -8   5        0.24        2.76     12.20 o 
   6  -8   5       77.41      112.51     24.49 o 
   7  -8   5       17.28       72.56     22.15 o 
  -8  -7   5       55.35       65.45     13.54 o 
  -7  -7   5      121.26      128.90     19.98 o 
  -6  -7   5      150.46      155.90     14.29 o 
  -5  -7   5      150.25      156.15     17.14 o 
  -4  -7   5       14.62       15.72      6.60 o 
  -3  -7   5      178.14      192.68     13.46 o 
  -2  -7   5       60.87       85.76      9.28 o 
  -1  -7   5       25.53       22.15      5.35 o 
   0  -7   5      226.37      262.23     14.04 o 
   1  -7   5      457.78      461.09     22.99 o 
   2  -7   5      118.03      154.73     34.19 o 
   3  -7   5        3.71       -7.86     27.50 o 
   4  -7   5      705.11      688.38     48.32 o 
   5  -7   5        0.25       57.76     16.55 o 
   6  -7   5      224.11      200.70     29.01 o 
   7  -7   5      111.43      109.34     22.82 o 
  -9  -6   5       10.48        1.76      9.86 o 
  -8  -6   5        2.66        4.01      8.53 o 
  -7  -6   5      155.41      152.81     17.39 o 
  -6  -6   5       99.81      113.94     14.63 o 
  -5  -6   5       48.42       53.50      8.28 o 
  -4  -6   5        3.59        0.00      4.85 o 
  -3  -6   5      205.98      205.55     11.87 o 
  -2  -6   5      623.40      752.41     23.32 o 
  -1  -6   5      720.80      655.86     21.65 o 
   0  -6   5      217.52      242.08     11.28 o 
   1  -6   5       22.64       15.63      6.85 o 
   2  -6   5      428.35      417.79     32.10 o 
   3  -6   5     1815.22     1645.42     61.61 o 
   4  -6   5      144.14      119.45     19.64 o 
   5  -6   5      435.52      407.76     33.02 o 
   6  -6   5       30.85       39.79     14.80 o 
   7  -6   5        3.91        7.02     11.45 o 
   8  -6   5        2.56       -0.59     12.62 o 
  -9  -5   5        9.75       15.63      9.78 o 
  -8  -5   5        0.20       -5.27      8.53 o 
  -7  -5   5        9.23        7.52      7.52 o 
  -6  -5   5       89.87      117.20     11.37 o 
  -5  -5   5      239.70      265.65     16.22 o 
  -4  -5   5      311.37      312.30     16.30 o 
  -3  -5   5      406.90      432.34     14.46 o 
  -2  -5   5       22.13       35.86      4.76 o 
  -1  -5   5      972.78      916.08     23.82 o 
   0  -5   5        1.14       -2.93      2.93 o 
   1  -5   5        8.44        5.68      4.10 o 
   2  -5   5      549.80      584.97     27.59 o 
   3  -5   5       64.39       49.57     18.72 o 
   4  -5   5      138.10      235.31     19.89 o 
   5  -5   5      715.38      932.30     42.80 o 
   6  -5   5      730.79      691.72     48.65 o 
   7  -5   5        1.40        5.18     10.62 o 
   8  -5   5       74.35       88.94     16.55 o 
  -9  -4   5       16.49       21.15      9.70 o 
  -8  -4   5       12.04        8.86      7.77 o 
  -7  -4   5      223.40      251.19     20.81 o 
  -6  -4   5        0.33       12.96      7.02 o 
  -5  -4   5      330.66      453.90     18.72 o 
  -4  -4   5        5.40       21.73      6.35 o 
  -3  -4   5       63.09       73.06      6.52 o 
  -2  -4   5       37.63       46.81      4.68 o 
  -1  -4   5       23.50       14.71      3.59 o 
   0  -4   5      464.44      537.66     14.96 o 
   1  -4   5      136.19      136.67      8.44 o 
   2  -4   5      363.62      433.09     15.05 o 
   3  -4   5        2.74        1.42      6.10 o 
   4  -4   5      538.39      491.60     21.90 o 
   5  -4   5     1630.67     1601.45     52.83 o 
   6  -4   5      270.97      428.99     50.82 o 
   7  -4   5      169.92      171.03     17.47 o 
   8  -4   5       32.35       36.45     21.98 o 
   9  -4   5        0.00        1.17     10.11 o 
  -9  -3   5       69.11       66.96     12.12 o 
  -8  -3   5       30.00       15.88      7.61 o 
  -7  -3   5       77.62      111.51     13.37 o 
  -6  -3   5        5.93      188.75     32.02 o 
  -5  -3   5       88.18       71.05      7.77 o 
  -4  -3   5      105.18       94.12      8.19 o 
  -3  -3   5      505.90      499.71     15.13 o 
  -2  -3   5      603.43      566.83     14.46 o 
  -1  -3   5      521.22      498.12     22.15 o 
   0  -3   5      465.91      424.56     13.88 o 
   1  -3   5     1361.11     1360.79     39.96 o 
   3  -3   5        6.81       14.63      3.34 o 
   4  -3   5      511.84      471.04     16.30 o 
   5  -3   5       24.16       23.15      8.78 o 
   6  -3   5      113.88      137.68     23.99 o 
   7  -3   5      247.03      241.16     17.14 o 
   8  -3   5      371.25      372.23     42.46 o 
   9  -3   5        8.97       11.20      8.69 o 
 -10  -2   5       39.94       31.35     10.28 o 
  -9  -2   5       11.68       12.29      7.94 o 
  -8  -2   5        6.49       30.26      8.78 o 
  -7  -2   5      168.53      188.16     14.96 o 
  -6  -2   5       22.96       43.38     10.45 o 
  -5  -2   5      698.88      670.57     25.83 o 
  -4  -2   5        5.96        5.60      3.18 o 
  -3  -2   5      686.76      698.99     21.32 o 
  -2  -2   5      909.05      872.95     19.56 o 
  -1  -2   5       36.32       29.26      9.36 o 
   0  -2   5      158.17      229.21     11.54 o 
   1  -2   5      515.90      569.34     30.93 o 
   2  -2   5       44.04       65.45      5.35 o 
   3  -2   5      876.86     1005.69     33.44 o 
   4  -2   5       58.77      133.41     22.49 o 
   5  -2   5      102.06      128.65      9.11 o 
   6  -2   5      395.86      384.60     24.66 o 
   7  -2   5      547.25      502.39     29.67 o 
   8  -2   5      332.91      265.65     41.04 o 
   9  -2   5        2.33       11.37     18.47 o 
 -10  -1   5       12.89       22.24      9.45 o 
  -9  -1   5       50.75       99.81     13.04 o 
  -8  -1   5        5.30       10.78      7.27 o 
  -7  -1   5       49.86       68.29      9.95 o 
  -6  -1   5        9.23        3.93      4.60 o 
  -5  -1   5      112.75       56.93     19.64 o 
  -4  -1   5        2.35       -0.33      2.34 o 
  -3  -1   5       48.01       32.52      4.43 o 
  -2  -1   5     1011.80      990.98     35.53 o 
  -1  -1   5      612.39      679.93     29.26 o 
   0  -1   5     1431.71     1317.82     26.41 o 
   1  -1   5      117.74       65.03      8.36 o 
   2  -1   5      992.72     1022.91     34.27 o 
   3  -1   5       30.95      125.64     14.88 o 
   4  -1   5       51.38       58.68     14.80 o 
   5  -1   5        1.86       12.37      5.43 o 
   6  -1   5      169.59      172.37     16.30 o 
   7  -1   5      134.03      157.32     16.63 o 
   8  -1   5       54.29       57.01     11.79 o 
   9  -1   5      158.90       94.54     28.17 o 
 -10   0   5        0.10        4.43      8.44 o 
  -9   0   5        0.71        3.01     10.70 o 
  -8   0   5        1.26        6.60      6.52 o 
  -7   0   5       64.07       43.63      8.28 o 
  -6   0   5       16.96       11.95      5.35 o 
  -4   0   5      430.55      444.71     14.71 o 
  -3   0   5      609.87      559.98     15.38 o 
  -2   0   5        7.07       18.89      3.59 o 
  -1   0   5      740.92      703.84     13.54 o 
   0   0   5     4669.38     4505.58     78.16 o 
   1   0   5      198.87      236.98      9.36 o 
   2   0   5      179.15      157.99     10.20 o 
   3   0   5        0.00       -1.67      4.10 o 
   4   0   5       53.07       33.52      7.44 o 
   5   0   5      570.28      523.78     28.25 o 
   6   0   5        3.45        0.25      6.60 o 
   7   0   5      104.17      114.35     18.06 o 
   8   0   5      217.60      227.62     21.23 o 
   9   0   5      160.67      150.21     26.33 o 
 -10   1   5      490.41      483.08     27.84 o 
  -9   1   5        0.70        5.18      7.61 o 
  -8   1   5        1.88       -2.26      5.77 o 
  -7   1   5      182.57      196.36     15.30 o 
  -6   1   5        3.88       -2.17      4.43 o 
  -5   1   5        0.68        1.50      3.01 o 
  -4   1   5       36.24       31.43      7.86 o 
  -3   1   5      124.58      160.83     12.29 o 
  -2   1   5      145.10      158.49     23.66 o 
  -1   1   5       46.62       82.59      4.10 o 
   0   1   5     1473.24     1361.62     23.32 o 
   1   1   5      285.87      319.82     18.47 o 
   2   1   5      426.13      400.99     25.75 o 
   3   1   5        1.57        1.50      2.51 o 
   4   1   5       77.27       95.46      7.02 o 
   5   1   5      184.87      165.68     36.53 o 
   6   1   5       19.59       26.58      8.86 o 
   7   1   5       21.42       18.22      9.86 o 
   8   1   5       33.81       30.34      9.36 o 
   9   1   5      159.03      123.46     22.15 o 
  10   1   5        7.84       10.78     13.21 o 
  -9   2   5       92.15       93.46     14.04 o 
  -8   2   5        4.88        4.10      6.52 o 
  -7   2   5        0.03       -0.08      5.35 o 
  -6   2   5       25.66       21.32      6.27 o 
  -5   2   5      123.13      127.81     18.81 o 
  -4   2   5      346.16      432.42     29.42 o 
  -3   2   5     2015.38     2043.73     49.32 o 
  -2   2   5      671.03      606.54     17.14 o 
  -1   2   5       75.38       83.01      4.26 o 
   0   2   5       71.40       88.94      5.43 o 
   1   2   5      571.13      593.92     13.96 o 
   3   2   5       50.99       44.47      3.85 o 
   4   2   5       85.26       94.71     12.62 o 
   5   2   5      117.61      120.37      9.28 o 
   6   2   5        4.68        0.17      5.43 o 
   7   2   5      136.05      188.75     20.65 o 
   8   2   5       21.53       96.63     25.16 o 
   9   2   5       38.74       30.01     16.05 o 
  10   2   5       86.00       85.18     15.55 o 
  -9   3   5      248.29      207.56     20.40 o 
  -8   3   5     1256.04     1205.89     47.23 o 
  -7   3   5        0.54       11.45      7.02 o 
  -6   3   5       48.86       37.37      8.36 o 
  -5   3   5      444.50      110.09     14.88 o 
  -4   3   5      167.31      146.62      7.77 o 
  -3   3   5      495.84      662.63     17.97 o 
  -2   3   5      206.27      851.13     46.56 o 
  -1   3   5     3986.14     3919.77     73.64 o 
   0   3   5      204.28      213.99      7.36 o 
   1   3   5      119.15      141.69      7.44 o 
   2   3   5       42.27       64.20      6.35 o 
   3   3   5      120.05      144.95      7.36 o 
   4   3   5       53.59       48.15      5.18 o 
   5   3   5        3.45        2.09      2.51 o 
   6   3   5       19.07       62.28     11.45 o 
   7   3   5      165.73      152.05     11.54 o 
   8   3   5       15.75       17.89      6.52 o 
   9   3   5       25.75       25.83      8.36 o 
  10   3   5        2.16        1.17      7.02 o 
  -9   4   5        2.28       10.53      9.70 o 
  -8   4   5      123.24      112.68     15.97 o 
  -7   4   5      110.71       99.81     13.54 o 
  -6   4   5       95.53      125.30     16.38 o 
  -5   4   5       51.41       53.33     16.97 o 
  -4   4   5      161.81      195.35     13.04 o 
  -3   4   5       41.09       80.08      7.36 o 
  -2   4   5     1605.11     1677.18     38.70 o 
  -1   4   5      258.78      238.24      8.44 o 
   0   4   5        0.04       -1.92      2.26 o 
   1   4   5       65.83       93.04      5.52 o 
   2   4   5       69.49       49.32      5.10 o 
   3   4   5      499.19      529.55     16.63 o 
   4   4   5      179.74      200.03     30.09 o 
   5   4   5        1.73        9.11      3.93 o 
   7   4   5      135.66      127.39     13.79 o 
   8   4   5        1.43        5.85      7.19 o 
   9   4   5        0.34       15.63      8.19 o 
  10   4   5       12.65       13.29      8.19 o 
  -9   5   5        0.15       12.62     10.45 o 
  -8   5   5       64.21       67.88     24.33 o 
  -7   5   5      243.60      243.59     20.48 o 
  -6   5   5     1655.97     1591.33     56.34 o 
  -5   5   5       27.59       43.13      9.11 o 
  -4   5   5       45.86       67.04     10.95 o 
  -3   5   5      678.20      665.81     22.57 o 
  -2   5   5      566.54      533.90     16.38 o 
  -1   5   5      146.21      155.90      7.27 o 
   0   5   5       51.71       51.74      4.51 o 
   1   5   5     4548.10     4453.59     91.78 o 
   2   5   5      377.82      379.17     10.87 o 
   3   5   5        4.00        4.10      2.84 o 
   4   5   5       48.21       96.97      9.28 o 
   5   5   5        8.79        6.10      4.35 o 
   6   5   5       44.33       78.99      9.53 o 
   7   5   5       75.65       66.04     11.54 o 
   8   5   5       60.79       63.20     12.04 o 
   9   5   5       63.88       60.02     12.79 o 
  -8   6   5      148.64      147.46     17.97 o 
  -7   6   5       39.73       77.32     13.37 o 
  -6   6   5       16.53       20.48      8.94 o 
  -5   6   5       88.23      207.98     22.15 o 
  -4   6   5      489.80      477.56     24.07 o 
  -3   6   5       63.32       55.84      8.11 o 
  -2   6   5       40.05       64.62      7.02 o 
  -1   6   5        3.02        3.01      3.18 o 
   0   6   5     1328.69     1384.69     31.10 o 
   1   6   5      139.19      136.59      7.94 o 
   2   6   5      526.88      567.08     21.90 o 
   3   6   5      224.34      340.55     13.21 o 
   4   6   5       14.73        9.78      4.43 o 
   5   6   5      281.05      310.71     19.64 o 
   6   6   5      494.39      555.47     34.86 o 
   7   6   5       37.20       25.58      9.70 o 
   8   6   5       21.34       -1.17      8.61 o 
   9   6   5       93.33       88.44     16.13 o 
  -8   7   5       16.50       12.87     10.87 o 
  -7   7   5        4.01        8.28     17.22 o 
  -6   7   5        3.07      204.72     19.73 o 
  -5   7   5       72.98      113.52     14.63 o 
  -4   7   5      936.24      809.33     28.76 o 
  -3   7   5       62.36       84.59     10.87 o 
  -2   7   5        0.05       -3.18      5.60 o 
  -1   7   5      582.05      575.19     15.72 o 
   0   7   5      419.68      426.15     14.38 o 
   1   7   5       28.53       19.31      5.60 o 
   2   7   5        1.19        1.00      4.51 o 
   3   7   5     1410.56     1426.49     45.31 o 
   4   7   5      105.79      112.35     10.37 o 
   5   7   5       17.02       26.08      7.52 o 
   6   7   5       58.53       46.31      9.11 o 
   7   7   5        4.87       15.80      9.28 o 
   8   7   5       20.76       37.95     12.87 o 
   9   7   5        0.09       -1.67     10.03 o 
  -7   8   5        5.53        6.85     11.95 o 
  -6   8   5      338.74      335.37     26.75 o 
  -5   8   5      175.05      211.49     20.90 o 
  -4   8   5        2.82       -3.18      6.44 o 
  -3   8   5       48.30       37.53     13.21 o 
  -2   8   5      921.20      869.69     34.11 o 
  -1   8   5      142.80      147.96     11.95 o 
   0   8   5        3.16       21.90      7.02 o 
   1   8   5       45.25       60.10      7.61 o 
   2   8   5      285.86      313.38     17.47 o 
   3   8   5      126.40      129.57     11.37 o 
   4   8   5      415.51      456.91     20.48 o 
   5   8   5      219.09      209.40     14.63 o 
   6   8   5       22.05       20.56      7.86 o 
   7   8   5      132.40      128.31     19.98 o 
   8   8   5        2.16       -4.35      9.28 o 
   9   8   5       39.82       44.81     17.14 o 
  -7   9   5        9.04       30.09     17.72 o 
  -6   9   5        2.49       15.88     11.54 o 
  -5   9   5       44.17       49.07     11.45 o 
  -4   9   5        0.03       -6.10     10.95 o 
  -3   9   5        7.01       17.14      8.78 o 
  -2   9   5      129.58      125.72     16.72 o 
  -1   9   5       62.14       72.98      9.61 o 
   0   9   5       33.61      224.61     23.49 o 
   1   9   5      173.62      205.72     13.37 o 
   2   9   5       88.55      100.81     12.20 o 
   3   9   5       28.71       32.27      6.35 o 
   4   9   5        6.78       21.65      6.19 o 
   5   9   5      260.11      248.27     17.30 o 
   6   9   5        0.89       -1.25      8.61 o 
   7   9   5       14.89       19.23     17.22 o 
   8   9   5       29.58       25.50     16.89 o 
  -6  10   5       12.69       17.72     12.87 o 
  -5  10   5       20.93       -4.01     10.53 o 
  -4  10   5      187.49      145.95     16.89 o 
  -3  10   5      216.62      211.99     22.15 o 
  -2  10   5       17.69        9.70     10.20 o 
  -1  10   5        5.93       15.30     11.03 o 
   0  10   5      928.15      866.59     39.29 o 
   1  10   5      170.47      186.99     17.14 o 
   2  10   5      100.83       90.11     10.78 o 
   3  10   5       49.99       72.72     10.11 o 
   4  10   5        3.61       -5.77      5.77 o 
   5  10   5       15.50        9.28      6.35 o 
   6  10   5       91.64      106.75     12.62 o 
   7  10   5       90.99       65.87     17.05 o 
   8  10   5       22.12       19.56     29.67 o 
  -5  11   5        0.07      -23.49     23.49 o 
  -4  11   5       15.49        9.03     12.12 o 
  -3  11   5      117.16       98.14     17.64 o 
  -2  11   5        3.57      -16.38     20.48 o 
  -1  11   5        6.91        2.09     17.22 o 
   0  11   5        4.70       -2.76      9.36 o 
   1  11   5       34.43       38.79     18.89 o 
   2  11   5       55.84       33.02     13.04 o 
   3  11   5        5.86       -2.09      6.77 o 
   4  11   5        1.55       -4.10      6.52 o 
   5  11   5       21.06       13.63      9.53 o 
   6  11   5        1.07       -7.61      7.61 o 
   7  11   5       24.44       21.98     11.03 o 
  -4  12   5       18.90        6.44     14.46 o 
  -3  12   5       86.34       78.33     18.14 o 
  -2  12   5       21.65       15.05     47.40 o 
  -1  12   5       39.30       41.04     19.48 o 
   0  12   5       47.28       45.39     18.22 o 
   1  12   5        3.57       11.37     10.11 o 
   2  12   5      581.53      586.06     84.85 o 
   3  12   5      123.52       97.05     18.89 o 
   4  12   5       88.16       84.85     30.68 o 
   5  12   5       29.58       40.96     12.20 o 
   6  12   5       12.41       23.15     11.79 o 
  -3  13   5        0.59      -26.67     30.76 o 
  -2  13   5       13.21      -15.30     18.56 o 
  -1  13   5       58.02      114.85     31.76 o 
   0  13   5        5.10      -14.13     16.30 o 
   1  13   5        2.31       10.95     11.12 o 
   2  13   5       40.23       16.72     13.37 o 
   3  13   5       26.18       23.57     13.96 o 
   4  13   5       40.24      113.27     63.70 o 
   5  13   5       10.13       34.77     47.06 o 
   0  14   5       40.18       32.02     20.31 o 
   1  14   5       20.19       27.17     26.25 o 
   2  14   5       70.01       77.07     19.56 o 
  -4 -12   6      361.64      310.12     31.68 o 
  -3 -12   6       16.81       23.15     22.24 o 
  -2 -12   6        0.05       14.88     24.24 o 
  -1 -12   6       45.01      109.25     26.67 o 
   0 -12   6       37.96       70.63     27.75 o 
   1 -12   6       61.71       84.18     29.34 o 
   2 -12   6      149.49      184.40     39.71 o 
  -5 -11   6        1.31        9.61     16.89 o 
  -4 -11   6       27.76       12.29     14.38 o 
  -3 -11   6       29.26       34.36     15.21 o 
  -2 -11   6        1.56        1.67     10.28 o 
  -1 -11   6      204.33      126.56     27.17 o 
   0 -11   6       42.44       35.36     23.24 o 
   1 -11   6      155.05      118.95     29.67 o 
   2 -11   6        6.01       -0.42     12.54 o 
   3 -11   6      103.69      117.53     26.58 o 
  -6 -10   6       14.80       34.52     12.20 o 
  -5 -10   6       64.67       60.60     14.21 o 
  -4 -10   6        4.09       26.67     10.62 o 
  -3 -10   6       36.13       36.95     15.97 o 
  -2 -10   6      960.48      900.61     42.13 o 
  -1 -10   6      136.24      124.05     26.08 o 
   0 -10   6       55.98       28.17     21.40 o 
   1 -10   6       76.04       64.37     16.13 o 
   2 -10   6      119.64      131.99     20.06 o 
   3 -10   6       69.27       84.76     17.97 o 
   4 -10   6        8.15       -2.51     12.62 o 
   5 -10   6       32.34       22.82     17.72 o 
  -7  -9   6       55.48       51.66     11.54 o 
  -6  -9   6       62.38       64.28     12.04 o 
  -5  -9   6       11.47       11.62     13.54 o 
  -4  -9   6        7.95       60.77     11.62 o 
  -3  -9   6       15.98        4.51      8.44 o 
  -2  -9   6       20.60       24.99      9.20 o 
  -1  -9   6       17.14       13.88     10.20 o 
   0  -9   6        0.52        1.59     16.72 o 
   1  -9   6      448.68      421.13     32.02 o 
   2  -9   6        5.74       -0.84      9.78 o 
   3  -9   6       57.62       32.85     16.47 o 
   4  -9   6       25.20       19.14     16.63 o 
   5  -9   6       62.54       64.28     21.48 o 
  -8  -8   6       35.62       53.67     13.04 o 
  -7  -8   6        6.51        7.19      8.02 o 
  -6  -8   6       21.80       30.51      8.86 o 
  -5  -8   6       10.00       17.80      7.44 o 
  -4  -8   6       77.02       74.56     10.53 o 
  -3  -8   6      228.51      247.10     14.04 o 
  -2  -8   6        5.90        3.68      6.27 o 
  -1  -8   6       33.72       41.13      7.61 o 
   0  -8   6     1349.33     1188.84     50.91 o 
   1  -8   6      613.95      617.49     45.22 o 
   2  -8   6      105.13       89.86     16.38 o 
   3  -8   6       54.41       34.61     13.12 o 
   4  -8   6      105.33      137.34     25.08 o 
   5  -8   6       40.86       58.18     19.64 o 
   6  -8   6        0.65       25.08     15.05 o 
  -8  -7   6        0.04       12.12     10.11 o 
  -7  -7   6        2.68       -1.50      7.36 o 
  -6  -7   6       45.72       49.40      9.61 o 
  -5  -7   6       96.15       80.58     10.70 o 
  -4  -7   6      153.62      146.12     12.96 o 
  -3  -7   6       10.96       -1.17      4.68 o 
  -2  -7   6       36.53       50.99      7.36 o 
  -1  -7   6        5.26        2.09      5.27 o 
   0  -7   6      178.87      184.74     11.87 o 
   1  -7   6        6.42       14.21     11.20 o 
   2  -7   6       47.71       54.17     12.62 o 
   3  -7   6      634.20      543.09     31.51 o 
   4  -7   6        0.01        1.00     11.12 o 
   5  -7   6        7.06       12.87     12.54 o 
   6  -7   6        6.12       20.56     14.29 o 
   7  -7   6       35.50       67.54     20.31 o 
  -9  -6   6       19.23       19.14      9.45 o 
  -8  -6   6       14.94        3.51      9.70 o 
  -7  -6   6        4.88        9.45      6.94 o 
  -6  -6   6       28.22       39.20      8.61 o 
  -5  -6   6      247.87      286.89     17.89 o 
  -4  -6   6       27.90       36.70      7.44 o 
  -3  -6   6      106.06      186.16     10.78 o 
  -2  -6   6        5.21       10.11      4.35 o 
  -1  -6   6       72.38       88.27      8.19 o 
   0  -6   6        1.44       -1.34      4.01 o 
   1  -6   6        0.01        4.51      8.69 o 
   2  -6   6      952.50      857.48     38.70 o 
   3  -6   6     1631.23     1665.64     77.49 o 
   4  -6   6      280.75      220.77     27.08 o 
   5  -6   6       18.55       27.92     12.37 o 
   6  -6   6       40.59       67.88     17.22 o 
   7  -6   6       28.79       15.05     14.54 o 
   8  -6   6        1.18        4.76     12.46 o 
  -9  -5   6        1.55        4.93      8.36 o 
  -8  -5   6      208.08      189.08     20.15 o 
  -7  -5   6       42.39       33.85     10.03 o 
  -6  -5   6       38.28       54.25      8.69 o 
  -5  -5   6        2.16       14.38      5.77 o 
  -4  -5   6       40.10       42.13      7.36 o 
  -3  -5   6       25.02       29.67      4.85 o 
  -2  -5   6      115.69      149.88      9.61 o 
  -1  -5   6       71.59       80.58      6.69 o 
   0  -5   6      383.75      353.34     12.46 o 
   1  -5   6        1.09       -4.26      4.26 o 
   2  -5   6      476.67      432.42     19.98 o 
   3  -5   6       50.14       65.20     14.46 o 
   4  -5   6      362.10      608.04     39.96 o 
   5  -5   6      615.81      589.74     39.46 o 
   6  -5   6       35.66       26.41     12.54 o 
   7  -5   6       63.90       92.20     15.88 o 
   8  -5   6        0.33        2.26     16.97 o 
  -9  -4   6       10.23       20.06      9.45 o 
  -8  -4   6       15.73       23.41      8.36 o 
  -7  -4   6       25.62       18.31     10.53 o 
  -6  -4   6       68.15       72.81     10.11 o 
  -5  -4   6       14.41       23.49      6.10 o 
  -4  -4   6        4.36        8.78      4.60 o 
  -3  -4   6      826.63      827.97     22.99 o 
  -2  -4   6       34.84       27.00      4.26 o 
  -1  -4   6      841.41      825.55     24.16 o 
   0  -4   6       39.32       59.43      5.27 o 
   1  -4   6       51.19       66.12      6.10 o 
   2  -4   6       41.47       45.39      6.77 o 
   3  -4   6       21.21       37.53     15.30 o 
   4  -4   6      265.89      336.29     20.73 o 
   5  -4   6     2055.85     2125.90     79.41 o 
   6  -4   6      281.42      345.57     22.99 o 
   7  -4   6       39.76       44.05     26.16 o 
   8  -4   6       13.51        4.60      9.86 o 
  -9  -3   6        8.66        2.42      7.77 o 
  -8  -3   6       65.08       44.22      9.86 o 
  -7  -3   6        0.09       -3.93      5.10 o 
  -6  -3   6      468.70      406.09     23.66 o 
  -5  -3   6       32.34       42.30      6.77 o 
  -4  -3   6       33.33       25.83      5.52 o 
  -3  -3   6       10.05       11.37      3.59 o 
  -2  -3   6      184.34      206.30      8.86 o 
  -1  -3   6       10.79       21.15      3.43 o 
   0  -3   6       58.65       74.40      8.94 o 
   1  -3   6      916.82     1062.45     39.79 o 
   2  -3   6     1543.47     1407.85     37.28 o 
   3  -3   6      104.07      122.55      7.77 o 
   4  -3   6      329.50      312.21     12.96 o 
   5  -3   6       18.03       18.06      6.44 o 
   6  -3   6      648.35      600.35     28.59 o 
   7  -3   6      124.69      117.45     13.63 o 
   8  -3   6       59.68       54.59     11.03 o 
   9  -3   6       43.39       41.71     10.62 o 
  -9  -2   6       22.14       35.36      9.95 o 
  -8  -2   6      132.92      134.00     15.05 o 
  -7  -2   6       16.09       17.89      6.94 o 
  -6  -2   6        7.45        9.28      5.35 o 
  -5  -2   6       40.18       42.72      6.10 o 
  -4  -2   6      282.66      299.01     18.81 o 
  -3  -2   6       18.46       19.98      3.85 o 
  -2  -2   6       52.99       49.90      4.26 o 
  -1  -2   6     2346.34     2302.78     56.93 o 
   0  -2   6      174.55      141.10      6.27 o 
   1  -2   6     1455.39     1479.40    135.25 o 
   2  -2   6      833.71     1130.74     32.94 o 
   3  -2   6      129.28      135.84     10.78 o 
   4  -2   6      158.24      220.68     36.86 o 
   5  -2   6        1.08        4.68      2.42 o 
   6  -2   6       99.05       92.29     10.70 o 
   7  -2   6     1365.71     1323.00     63.03 o 
   8  -2   6      162.29      138.76     31.35 o 
   9  -2   6      107.40      134.75     32.85 o 
 -10  -1   6       81.36      112.43     15.05 o 
  -9  -1   6        5.26        1.59      7.36 o 
  -8  -1   6       99.90       93.04     17.97 o 
  -7  -1   6      120.64      106.58     12.04 o 
  -6  -1   6      300.61      339.72     21.32 o 
  -5  -1   6       42.49       47.40      6.94 o 
  -4  -1   6      693.20      635.30     18.81 o 
  -3  -1   6        9.88       10.37      3.34 o 
  -2  -1   6        6.32        8.28      2.09 o 
  -1  -1   6      371.44      396.64     11.79 o 
   0  -1   6     1395.33     1401.66     30.68 o 
   1  -1   6      168.06      175.79      9.36 o 
   2  -1   6      868.13      966.90     25.50 o 
   3  -1   6      980.76      984.79     23.32 o 
   4  -1   6     1418.84     1244.93     42.80 o 
   5  -1   6       61.68       71.89      6.52 o 
   6  -1   6       62.70       51.24      9.45 o 
   7  -1   6        5.14       -0.75      6.85 o 
   8  -1   6      529.93      489.26     42.46 o 
   9  -1   6        2.94       84.26     26.75 o 
 -10   0   6       36.42      123.88     19.56 o 
  -9   0   6       29.12       59.18     10.62 o 
  -8   0   6        7.82       12.04      6.85 o 
  -7   0   6       77.34       72.81      9.95 o 
  -6   0   6        0.48        5.35      4.85 o 
  -5   0   6       26.96       18.72      6.94 o 
  -4   0   6       10.10       21.90      4.26 o 
  -3   0   6       99.56       98.72      7.27 o 
  -2   0   6      457.38      504.56     12.29 o 
   0   0   6     1130.17      533.65     11.54 o 
   1   0   6     2372.61     2137.27     44.97 o 
   2   0   6      341.33      278.86     24.49 o 
   3   0   6      325.31      359.11     16.72 o 
   4   0   6      193.94      181.81     15.46 o 
   5   0   6      238.42      274.18     36.28 o 
   6   0   6      123.90      119.62     17.47 o 
   7   0   6        9.21        2.01      5.60 o 
   8   0   6      234.24      239.74     35.69 o 
   9   0   6      556.89      536.24     63.28 o 
  -9   1   6      140.45      143.94     15.30 o 
  -8   1   6       48.71       41.88      9.20 o 
  -7   1   6       39.78       30.43      7.61 o 
  -6   1   6        7.93       15.05      5.77 o 
  -5   1   6      211.01        1.25      2.51 o 
  -4   1   6      807.08      918.84     23.66 o 
  -3   1   6      463.98      461.68     19.56 o 
  -2   1   6     1140.50     1144.12     23.99 o 
  -1   1   6      321.13      311.63      8.19 o 
   0   1   6     1204.49     1203.97     21.23 o 
   1   1   6      661.10      788.18     22.40 o 
   2   1   6     3069.02     1526.88     69.72 o 
   3   1   6      132.09      138.01     20.98 o 
   4   1   6      768.33      777.99     27.92 o 
   5   1   6      221.40      242.16     20.23 o 
   6   1   6      397.95      329.52     25.66 o 
   7   1   6       51.42       86.35     21.32 o 
   8   1   6        5.93       17.80      8.53 o 
   9   1   6       13.40       21.07     12.12 o 
  -9   2   6       12.43       18.31      9.61 o 
  -8   2   6      136.70      131.74     14.38 o 
  -7   2   6       81.41       85.76     16.05 o 
  -6   2   6       30.83       35.78      7.11 o 
  -5   2   6      207.40        3.43      3.01 o 
  -4   2   6      437.72      570.60     20.73 o 
  -3   2   6     1463.01     1688.80     44.14 o 
  -2   2   6      849.97     1021.66     24.83 o 
  -1   2   6      200.95      191.76      6.44 o 
   0   2   6      164.37      194.18      6.27 o 
   1   2   6        0.01        3.93      3.09 o 
   2   2   6      191.49      161.83     13.04 o 
   3   2   6      676.58      596.34     14.71 o 
   4   2   6      119.71      117.28      5.77 o 
   5   2   6       84.82       88.44     12.20 o 
   6   2   6      231.11      261.98     23.07 o 
   7   2   6      313.71      292.74     47.65 o 
   8   2   6       44.52       27.67     16.30 o 
   9   2   6       17.95       13.04     14.21 o 
  10   2   6      153.91      132.16     24.58 o 
  -9   3   6       87.08       79.33     18.06 o 
  -8   3   6        3.54        2.59      7.69 o 
  -7   3   6      197.45      188.33     17.30 o 
  -6   3   6       94.17       93.12     11.37 o 
  -5   3   6      188.47      193.10     22.15 o 
  -4   3   6      222.59      240.83     12.20 o 
  -3   3   6       20.04       26.25      5.52 o 
  -2   3   6      729.00     1438.86     41.54 o 
  -1   3   6      758.30      759.43     17.80 o 
   0   3   6      714.18      716.80     17.55 o 
   1   3   6      279.25      253.53      9.11 o 
   2   3   6     1910.44     1819.37     44.72 o 
   3   3   6      330.52      332.53     10.95 o 
   4   3   6     1530.39     1454.83     33.02 o 
   5   3   6       87.73       91.70      5.60 o 
   6   3   6      404.02      377.75     13.54 o 
   7   3   6       18.69       19.81      5.68 o 
   8   3   6       58.15       24.91      7.44 o 
   9   3   6       36.00       31.26      8.53 o 
  10   3   6        0.39        0.17      6.60 o 
  -9   4   6      101.38      129.57     38.95 o 
  -8   4   6        5.14        7.02     14.21 o 
  -7   4   6        9.20        0.50      6.85 o 
  -6   4   6      324.46      319.99     21.98 o 
  -5   4   6      241.79      216.00     21.65 o 
  -4   4   6       68.33       88.02     12.54 o 
  -3   4   6       83.25      115.19      9.03 o 
  -2   4   6      869.29      911.73     23.41 o 
  -1   4   6     3157.57     3430.85     65.70 o 
   0   4   6     2133.39     2226.63     47.73 o 
   1   4   6        0.10       -1.25      2.42 o 
   2   4   6        0.18        0.08      3.26 o 
   3   4   6        0.77       -1.25      1.67 o 
   4   4   6        9.02       10.20      3.93 o 
   5   4   6       52.29       65.87      9.03 o 
   6   4   6       31.38       37.87      6.27 o 
   7   4   6       18.02       16.89      8.19 o 
   8   4   6      267.51      273.60     32.02 o 
   9   4   6      200.25      206.47     45.72 o 
  -9   5   6        8.11       14.29     10.87 o 
  -8   5   6      109.49       84.18     22.32 o 
  -7   5   6       33.86       44.22     10.37 o 
  -6   5   6       85.59       86.94     12.87 o 
  -5   5   6      204.68      200.12     17.47 o 
  -4   5   6      128.53      155.40     11.45 o 
  -3   5   6      290.53      274.68     14.88 o 
  -2   5   6      139.49      123.13      7.61 o 
  -1   5   6      107.15      113.60      6.27 o 
   0   5   6       59.13      108.08      6.27 o 
   1   5   6      194.40      237.90     10.70 o 
   2   5   6      255.95      262.23     10.28 o 
   3   5   6        5.47        6.10      5.18 o 
   4   5   6      822.78      861.49     55.09 o 
   5   5   6      118.67      137.42     11.79 o 
   6   5   6     1030.00     1200.12     40.79 o 
   7   5   6      154.15      144.28     16.89 o 
   8   5   6       99.93       88.27     15.13 o 
   9   5   6        2.04        1.67      7.61 o 
  -8   6   6       47.42       67.12     19.98 o 
  -7   6   6      195.74      209.56     20.40 o 
  -6   6   6        1.40       -6.60      6.69 o 
  -5   6   6        8.12       18.72      8.36 o 
  -4   6   6      453.71      436.18     19.89 o 
  -3   6   6      386.88      397.06     22.99 o 
  -2   6   6        0.28       -3.93      3.93 o 
  -1   6   6        2.00       -3.76      3.76 o 
   0   6   6      248.20      306.20      9.86 o 
   1   6   6      881.76      990.23     24.99 o 
   2   6   6     1388.24     1567.09     33.85 o 
   3   6   6        2.30        7.11      4.10 o 
   4   6   6       44.48       47.98      6.35 o 
   5   6   6        3.22        7.27      4.76 o 
   6   6   6        1.08        5.68      8.02 o 
   7   6   6        4.14        7.77      7.36 o 
   8   6   6        0.13       -0.42     13.12 o 
   9   6   6        4.23       12.12     10.11 o 
  -8   7   6       19.78       22.65     17.05 o 
  -7   7   6       30.10       29.59     11.37 o 
  -6   7   6       59.56       58.60     12.04 o 
  -5   7   6        2.08        3.76      7.36 o 
  -4   7   6      434.89      384.35     20.81 o 
  -3   7   6       69.76       66.96     11.62 o 
  -2   7   6      128.82      106.08     11.12 o 
  -1   7   6      153.56      131.07      8.11 o 
   0   7   6       10.91       13.79      4.76 o 
   1   7   6       52.23       33.60      9.03 o 
   2   7   6        1.48        0.84      3.01 o 
   3   7   6        8.10        5.18      5.35 o 
   4   7   6       75.07       65.62      8.11 o 
   5   7   6       91.92      111.76     12.20 o 
   6   7   6      238.00      226.62     17.97 o 
   7   7   6       41.88       37.28     11.62 o 
   8   7   6      154.22      201.29     23.74 o 
   9   7   6       24.71       37.78     13.63 o 
  -7   8   6        5.46       10.37     14.04 o 
  -6   8   6        2.58       11.87      9.70 o 
  -5   8   6      143.26      135.75     14.29 o 
  -4   8   6        6.88        9.28      7.52 o 
  -3   8   6        7.40       -0.75      7.44 o 
  -2   8   6      386.82      353.59     20.56 o 
  -1   8   6      419.97      460.09     18.06 o 
   0   8   6       33.49       31.35      6.02 o 
   1   8   6       14.39       14.54      7.02 o 
   2   8   6      122.17      176.96     10.62 o 
   3   8   6       85.95      118.53     10.95 o 
   4   8   6      423.51      454.40     24.41 o 
   5   8   6        3.13       11.95      5.85 o 
   6   8   6       13.35       21.65      8.36 o 
   7   8   6        5.03        6.27     11.54 o 
   8   8   6        1.28       -2.84      9.45 o 
   9   8   6        9.73       25.16     23.24 o 
  -7   9   6        1.44       16.72     12.04 o 
  -6   9   6       12.26       19.89     11.70 o 
  -5   9   6       25.92       51.83     11.28 o 
  -4   9   6       20.58       21.15      9.70 o 
  -3   9   6        1.60        2.26      8.02 o 
  -2   9   6      538.15      548.44     26.08 o 
  -1   9   6        0.44        4.18      6.52 o 
   0   9   6       59.65       95.80     10.87 o 
   1   9   6      109.72       96.80     13.54 o 
   2   9   6      206.84      210.90     15.46 o 
   3   9   6       87.93       81.33      8.69 o 
   4   9   6       40.81       53.08      8.86 o 
   5   9   6       18.29       18.06      7.44 o 
   6   9   6        4.85        6.85      7.52 o 
   7   9   6       57.95       49.40     14.21 o 
   8   9   6       38.45       56.26     15.13 o 
  -6  10   6       77.21      106.24     19.64 o 
  -5  10   6       51.09       48.32     12.71 o 
  -4  10   6       41.83       25.41     12.54 o 
  -3  10   6        7.56       -2.17      9.03 o 
  -2  10   6        3.16       41.63     12.37 o 
  -1  10   6       13.58       33.94     12.04 o 
   0  10   6      690.64      779.32     32.68 o 
   1  10   6      297.43      373.82     23.82 o 
   2  10   6       91.50      109.00     12.20 o 
   3  10   6        0.45       -1.76      5.85 o 
   4  10   6       23.04       27.67      6.94 o 
   5  10   6       31.94       32.52      7.77 o 
   6  10   6      107.74       96.05     12.12 o 
   7  10   6        2.99       -2.09     10.03 o 
   8  10   6        3.65       -7.02     10.45 o 
  -5  11   6       35.34       25.16     13.96 o 
  -4  11   6        4.50        0.75     13.04 o 
  -3  11   6        0.43       -6.85     12.37 o 
  -2  11   6        0.28        1.34     11.37 o 
  -1  11   6       39.81       18.72     18.47 o 
   0  11   6      309.58      322.91     22.57 o 
   1  11   6        0.68       56.51     13.71 o 
   2  11   6       34.40       64.11     15.13 o 
   3  11   6       81.44       73.64     11.20 o 
   4  11   6      165.40      163.25     15.88 o 
   5  11   6        0.11        6.19      7.27 o 
   6  11   6       58.21       44.97     11.45 o 
   7  11   6       16.96       22.24      9.45 o 
  -4  12   6       21.86       10.37     14.80 o 
  -3  12   6       34.30       14.29     25.91 o 
  -2  12   6       77.49       73.31     45.89 o 
  -1  12   6       33.52       26.92     19.48 o 
   0  12   6        1.09        1.84     15.72 o 
   1  12   6       16.98        4.35     10.03 o 
   2  12   6      212.74      211.24     24.33 o 
   3  12   6       85.25       91.62     21.48 o 
   4  12   6       92.71       76.99     14.88 o 
   5  12   6        0.01       -2.51      7.36 o 
   6  12   6       63.56       55.67     13.63 o 
  -3  13   6       84.66       59.60     26.75 o 
  -2  13   6       53.56       60.52     36.61 o 
  -1  13   6       56.93       52.66     21.65 o 
   0  13   6        8.39      -14.21     16.55 o 
   1  13   6       28.98       29.34     14.46 o 
   2  13   6        3.76      -10.70     10.70 o 
   3  13   6        1.71        7.11     13.46 o 
   4  13   6       30.57       20.40     14.54 o 
   5  13   6       43.29       36.45     15.97 o 
   0  14   6       18.16        8.19     22.57 o 
   1  14   6       38.28       47.40     27.25 o 
   2  14   6        5.64        9.28     13.63 o 
  -3 -12   7      106.04      114.69     21.48 o 
  -2 -12   7       26.74       12.96     32.35 o 
  -1 -12   7        9.18       36.28     22.15 o 
   0 -12   7       24.13       75.65     27.25 o 
   1 -12   7       15.93       21.73     23.57 o 
  -5 -11   7        0.22      -11.28     13.88 o 
  -4 -11   7       43.04       30.85     15.46 o 
  -3 -11   7      649.81      563.41     42.46 o 
  -2 -11   7       69.78       93.37     37.45 o 
  -1 -11   7        0.13       50.32     21.98 o 
   0 -11   7      147.25      165.26     32.27 o 
   1 -11   7       12.48       21.15     22.32 o 
   2 -11   7       18.73       40.96     18.81 o 
   3 -11   7       31.30       61.36     18.14 o 
  -6 -10   7       11.88       14.96     12.04 o 
  -5 -10   7      128.22      108.84     17.05 o 
  -4 -10   7       29.83       19.56     10.78 o 
  -3 -10   7       51.82       39.87     15.21 o 
  -2 -10   7       89.47       65.87     12.37 o 
  -1 -10   7      188.54      157.49     28.17 o 
   0 -10   7       14.18       12.62     20.15 o 
   1 -10   7      107.74      110.42     19.06 o 
   2 -10   7       37.31       54.08     31.93 o 
   3 -10   7      113.60      113.94     20.06 o 
   4 -10   7      164.65      229.21     87.19 o 
  -7  -9   7       39.09       26.67     10.70 o 
  -6  -9   7       10.14       22.07      9.78 o 
  -5  -9   7        5.28       23.99      8.78 o 
  -4  -9   7        6.42       36.03     10.87 o 
  -3  -9   7       13.77       10.87      8.86 o 
  -2  -9   7      327.62      312.88     25.66 o 
  -1  -9   7     1786.75     1548.70     60.27 o 
   0  -9   7      395.41      396.47     30.09 o 
   1  -9   7       38.47       50.32     14.46 o 
   2  -9   7      145.71      122.46     33.69 o 
   3  -9   7        0.19       -7.69     15.55 o 
   4  -9   7        0.01      -11.45     11.45 o 
   5  -9   7       17.48       66.20     20.90 o 
  -8  -8   7        7.06       13.46      9.70 o 
  -7  -8   7        8.64        4.76      8.36 o 
  -6  -8   7      285.88      243.84     18.98 o 
  -5  -8   7       21.84       55.50     10.11 o 
  -4  -8   7      253.48      222.85     16.38 o 
  -3  -8   7      215.63      257.80     18.89 o 
  -2  -8   7      138.68      157.15     13.12 o 
  -1  -8   7        3.02       46.81      9.20 o 
   0  -8   7      190.93      188.83     19.98 o 
   1  -8   7       46.78       57.09     13.12 o 
   2  -8   7      128.31      149.29     58.51 o 
   3  -8   7      253.20      268.75     52.66 o 
   4  -8   7       20.29       12.87     13.21 o 
   5  -8   7      224.88      284.63     36.61 o 
   6  -8   7      250.77      280.87     36.78 o 
  -8  -7   7       16.62       14.21      9.03 o 
  -7  -7   7        7.59       13.46      8.02 o 
  -6  -7   7       30.87       33.27      8.86 o 
  -5  -7   7      133.30      117.45     12.37 o 
  -4  -7   7       53.12       45.72      8.86 o 
  -3  -7   7       39.48       41.29      7.02 o 
  -2  -7   7       13.73       13.63      5.77 o 
  -1  -7   7       58.40       65.95      8.36 o 
   0  -7   7      820.02      727.16     35.78 o 
   1  -7   7     3004.78     2472.72     90.03 o 
   2  -7   7     1149.17      966.99     97.97 o 
   3  -7   7      207.09      140.94     17.97 o 
   4  -7   7      154.68      153.64     25.08 o 
   5  -7   7       46.64       38.28     14.88 o 
   6  -7   7       32.08       62.28     17.72 o 
   7  -7   7       24.83       42.72     18.31 o 
  -8  -6   7        1.15       -1.92      8.86 o 
  -7  -6   7        6.52        5.18      6.77 o 
  -6  -6   7       23.49       21.57      7.44 o 
  -5  -6   7       20.82       16.38      7.02 o 
  -4  -6   7      708.62      690.97     25.83 o 
  -3  -6   7      151.20      157.07     12.87 o 
  -2  -6   7        7.15       11.37      4.68 o 
  -1  -6   7       10.00       12.37      4.35 o 
   0  -6   7      226.86      242.25     12.71 o 
   1  -6   7       73.14       89.86     14.13 o 
   2  -6   7      335.05      290.73     22.90 o 
   3  -6   7      131.55      122.63     15.63 o 
   4  -6   7      189.86      210.73     27.00 o 
   5  -6   7      152.13      133.91     22.49 o 
   6  -6   7       29.57       46.48     15.63 o 
   7  -6   7      215.49      233.64     30.34 o 
  -9  -5   7      127.98       85.01     15.88 o 
  -8  -5   7       86.48       61.19     12.37 o 
  -7  -5   7       26.62       19.39      9.28 o 
  -6  -5   7      111.61      147.29     13.46 o 
  -5  -5   7       34.16       58.26      8.53 o 
  -4  -5   7        3.71       48.32      7.61 o 
  -3  -5   7       86.33       95.55      7.77 o 
  -2  -5   7       42.43       50.24      7.02 o 
  -1  -5   7      272.02      253.37     12.87 o 
   0  -5   7       29.64       24.24      4.85 o 
   1  -5   7      421.69      352.34     16.55 o 
   2  -5   7      876.05      798.47     35.44 o 
   3  -5   7     2710.02     2376.84    117.61 o 
   4  -5   7     1638.35     1349.00     73.39 o 
   5  -5   7      305.21      341.55     32.43 o 
   6  -5   7      142.63      139.26     20.98 o 
   7  -5   7      159.20      195.60     25.33 o 
   8  -5   7       53.26       33.35     14.96 o 
  -9  -4   7       24.45       61.44     12.12 o 
  -8  -4   7        5.63       -2.93      7.19 o 
  -7  -4   7       29.38       36.11      9.86 o 
  -6  -4   7       31.40       49.15      8.36 o 
  -5  -4   7        4.73        1.92      4.93 o 
  -4  -4   7       22.78       24.83     12.54 o 
  -3  -4   7       27.47       26.92      4.26 o 
  -2  -4   7     1291.81     1250.19     28.34 o 
  -1  -4   7     1070.56     1106.92     30.68 o 
   0  -4   7      139.07      132.74     11.03 o 
   1  -4   7      223.07      254.45     41.96 o 
   2  -4   7      130.12      133.24     10.11 o 
   3  -4   7      368.89       -3.09      3.18 o 
   4  -4   7      275.54      250.69     24.99 o 
   5  -4   7      805.85      787.52     46.14 o 
   6  -4   7       50.64       54.42     11.28 o 
   7  -4   7        3.43      710.86     75.07 o 
   8  -4   7       10.61        6.94     19.64 o 
  -9  -3   7       58.43       72.98     15.05 o 
  -8  -3   7       48.97       39.12     11.87 o 
  -7  -3   7      206.43      209.65     17.30 o 
  -6  -3   7      303.25      298.84     16.30 o 
  -5  -3   7       82.40       83.09     10.70 o 
  -4  -3   7      183.32      206.14     12.96 o 
  -3  -3   7      153.40      134.83      8.61 o 
  -2  -3   7       60.01       70.38      6.69 o 
  -1  -3   7        2.18        2.17      2.09 o 
   0  -3   7      780.05      800.64     22.07 o 
   1  -3   7      509.91      576.28     66.29 o 
   2  -3   7      105.99       97.89      8.02 o 
   3  -3   7      824.07      862.83     27.92 o 
   4  -3   7      295.48      264.82     16.63 o 
   5  -3   7     1289.78     1294.00     51.24 o 
   6  -3   7     1155.47     1126.81     46.56 o 
   7  -3   7       70.39       45.39     19.39 o 
   8  -3   7       36.70       28.00     14.04 o 
   9  -3   7      182.56      190.51     21.65 o 
  -9  -2   7        4.30        7.27      8.02 o 
  -8  -2   7      106.17      108.59     15.30 o 
  -7  -2   7       87.90       99.47     12.12 o 
  -6  -2   7       21.16       14.63      9.86 o 
  -5  -2   7       44.19       50.41      7.02 o 
  -4  -2   7      365.30      343.23     15.46 o 
  -3  -2   7      244.66      229.46     10.62 o 
  -2  -2   7      152.71      155.56      9.03 o 
  -1  -2   7      189.68      172.53      8.53 o 
   0  -2   7      776.24      800.72     17.55 o 
   1  -2   7     3397.66     3436.03    111.26 o 
   3  -2   7      640.70      594.50     24.99 o 
   4  -2   7        2.65        9.53      6.77 o 
   5  -2   7      441.85      463.18     12.79 o 
   6  -2   7      132.43      127.73      8.53 o 
   7  -2   7      921.53      895.85     67.96 o 
   8  -2   7        0.43       -7.36     15.72 o 
   9  -2   7       20.56       35.61     23.74 o 
  -9  -1   7       15.92        9.11      7.94 o 
  -8  -1   7        0.13       -3.34      6.19 o 
  -7  -1   7      209.90      252.86     24.24 o 
  -6  -1   7      114.15      110.34     11.70 o 
  -5  -1   7      128.53      131.49      9.36 o 
  -4  -1   7      970.44      973.34     26.67 o 
  -3  -1   7      310.93      302.77     11.45 o 
  -2  -1   7      162.92      140.77     11.54 o 
  -1  -1   7      219.79      237.48      8.78 o 
   0  -1   7     1169.82     1418.80     33.60 o 
   1  -1   7      218.97      216.92      9.78 o 
   2  -1   7     2850.85     2951.20     70.72 o 
   3  -1   7      157.90      373.99     14.04 o 
   4  -1   7      101.73      107.75      5.93 o 
   5  -1   7      464.18      473.71     17.22 o 
   6  -1   7       32.94       31.51      8.36 o 
   7  -1   7      335.10      355.01     35.61 o 
   8  -1   7      552.68      598.68     61.77 o 
   9  -1   7        0.10       24.99     21.07 o 
  -9   0   7       91.35      172.78     23.82 o 
  -8   0   7       39.33       47.98      9.36 o 
  -7   0   7        5.41       12.37      6.19 o 
  -6   0   7      470.81      429.58     32.35 o 
  -5   0   7      453.94      431.67     16.22 o 
  -4   0   7       75.58       88.86      8.28 o 
  -3   0   7      795.12      948.09     45.72 o 
  -2   0   7     2346.51     2085.69     38.79 o 
  -1   0   7     1003.59      901.70     22.24 o 
   0   0   7       90.64      126.81      5.35 o 
   1   0   7      254.63      321.66     12.54 o 
   2   0   7       46.96      100.73     10.37 o 
   3   0   7     2399.83     2643.92     62.02 o 
   4   0   7       88.21      118.70      9.03 o 
   5   0   7      148.44      138.59      8.86 o 
   6   0   7       64.87       61.11      9.70 o 
   7   0   7      241.40      258.05     20.81 o 
   8   0   7       32.18       26.67     11.62 o 
  -9   1   7       25.42       23.07      9.53 o 
  -8   1   7       79.53       64.28     10.53 o 
  -7   1   7        8.52        1.76      5.85 o 
  -6   1   7       60.26       69.21      9.20 o 
  -5   1   7      354.69        2.59      3.43 o 
  -4   1   7      394.86      457.50     27.00 o 
  -2   1   7     2027.82     2052.00     38.20 o 
  -1   1   7       74.98       84.18      5.10 o 
   0   1   7      354.67      459.08     14.54 o 
   1   1   7      115.51      214.83     14.88 o 
   2   1   7      118.78      136.59     12.79 o 
   3   1   7      144.70      132.99      6.69 o 
   4   1   7     2367.58     2359.45     69.38 o 
   5   1   7        8.38       21.65      6.02 o 
   6   1   7       19.54        8.61      6.77 o 
   7   1   7      119.02      129.82     20.40 o 
   8   1   7        3.52       12.20      9.95 o 
   9   1   7       30.14       24.33     11.95 o 
  -9   2   7       30.81       11.03      9.20 o 
  -8   2   7        0.09       -0.92      8.36 o 
  -7   2   7      132.06      146.54     13.96 o 
  -6   2   7        0.79        3.85      4.76 o 
  -5   2   7       14.78        2.93      3.26 o 
  -4   2   7      999.88     1067.97     31.01 o 
  -3   2   7     2413.73     2384.11     60.35 o 
  -2   2   7      174.33      179.05      7.19 o 
  -1   2   7     1714.92     1537.58     34.36 o 
   0   2   7     3984.19     3691.65     65.45 o 
   1   2   7      758.04      731.01     16.13 o 
   2   2   7      209.28      171.53     16.30 o 
   3   2   7      163.20      156.65      6.44 o 
   4   2   7       32.80       46.64      4.26 o 
   5   2   7      759.98      722.31     25.75 o 
   6   2   7       20.15       33.85      5.43 o 
   7   2   7        2.11        8.44     11.62 o 
   8   2   7       56.39       58.10     19.89 o 
   9   2   7       56.75       33.27     13.21 o 
  -9   3   7       32.08       21.73     10.37 o 
  -8   3   7       99.83       88.19     20.98 o 
  -7   3   7       37.16       49.24     10.28 o 
  -6   3   7       19.30       32.27     11.28 o 
  -5   3   7       16.60       32.85      8.53 o 
  -4   3   7       88.77      113.35      9.70 o 
  -3   3   7      372.38      441.61     16.30 o 
  -2   3   7      803.81      881.39     24.58 o 
  -1   3   7      310.75      286.80     12.87 o 
   0   3   7     1741.97     1879.56     38.95 o 
   1   3   7      346.83      355.85     11.87 o 
   2   3   7        0.56        1.50      2.42 o 
   3   3   7      192.70      208.48      8.44 o 
   4   3   7       25.87       31.35      3.68 o 
   5   3   7       12.31       17.14      3.18 o 
   6   3   7      959.11      936.22     30.59 o 
   7   3   7       84.08      143.28     15.63 o 
   8   3   7        9.46       18.64      6.77 o 
   9   3   7       26.64       29.09      8.11 o 
  -9   4   7       10.57       23.74     10.95 o 
  -8   4   7       30.86       27.75     10.20 o 
  -7   4   7       12.92       23.57     12.46 o 
  -6   4   7       94.08       76.90     11.70 o 
  -5   4   7      387.59      423.56     23.57 o 
  -4   4   7       76.11       55.76     11.87 o 
  -3   4   7       51.02       85.10      8.11 o 
  -2   4   7      825.02      934.80     22.82 o 
  -1   4   7     3789.59     3785.94     68.29 o 
   0   4   7      101.97      103.99      5.68 o 
   1   4   7      531.21      481.32     19.39 o 
   2   4   7     1463.77     1379.59     36.45 o 
   3   4   7      135.89      136.25     10.45 o 
   4   4   7      416.85      384.10     13.37 o 
   5   4   7      383.43      342.81     16.13 o 
   6   4   7      120.84      147.54     11.28 o 
   7   4   7      244.56      231.55     18.64 o 
   8   4   7       14.11       15.63      8.61 o 
   9   4   7        6.88       10.37      7.94 o 
  -9   5   7       45.01       63.95     16.55 o 
  -8   5   7        1.14        5.43      9.20 o 
  -7   5   7        1.55       -3.18      6.94 o 
  -6   5   7       11.96       11.45      7.44 o 
  -5   5   7       81.84       59.94     10.53 o 
  -4   5   7       73.75       80.75      9.20 o 
  -3   5   7       35.19       41.88      7.52 o 
  -2   5   7      413.52      367.05     10.95 o 
  -1   5   7      244.70      277.44      9.20 o 
   0   5   7      505.47      579.62     15.72 o 
   1   5   7      406.38      399.40     14.54 o 
   2   5   7      556.60      580.71     19.23 o 
   3   5   7      289.73      280.03     12.96 o 
   4   5   7        1.38        1.25      2.84 o 
   5   5   7      132.94      126.89     11.28 o 
   6   5   7      241.26      303.52     17.22 o 
   7   5   7       87.64       78.99     17.14 o 
   8   5   7      383.95      339.05     39.96 o 
   9   5   7       79.26       53.00     33.69 o 
  -8   6   7       53.81       64.53     13.88 o 
  -7   6   7       30.01       38.12     15.13 o 
  -6   6   7       15.14       28.92     10.11 o 
  -5   6   7        8.66       68.96      9.61 o 
  -4   6   7      447.02      440.03     20.06 o 
  -3   6   7      599.34      576.70     22.24 o 
  -2   6   7       22.26       13.71      3.93 o 
  -1   6   7       54.48       58.01      5.27 o 
   0   6   7      383.14      394.55     12.29 o 
   1   6   7     1678.04     1723.32     37.20 o 
   2   6   7      103.83      114.85      8.11 o 
   3   6   7       17.29       24.66      5.18 o 
   4   6   7      371.76      366.47     15.30 o 
   5   6   7       18.87       28.92      6.85 o 
   6   6   7      390.55      431.33     21.32 o 
   7   6   7      205.61      183.90     19.81 o 
   8   6   7      123.18      199.03     42.13 o 
   9   6   7       81.25       57.18     15.05 o 
  -8   7   7       71.94       87.52     16.13 o 
  -7   7   7       45.85       53.75     13.37 o 
  -6   7   7        3.57       14.54      9.53 o 
  -5   7   7       57.20       59.52      9.95 o 
  -4   7   7      168.14      160.58     14.29 o 
  -3   7   7      123.19      126.14     12.37 o 
  -2   7   7      318.57      337.46     26.67 o 
  -1   7   7       45.38       36.53      4.93 o 
   0   7   7     1617.74     1561.99     34.19 o 
   1   7   7      112.16      124.13      8.78 o 
   2   7   7       74.28      120.96     15.88 o 
   3   7   7       92.81      105.66      9.86 o 
   4   7   7      188.32      195.10     13.21 o 
   5   7   7       90.19       97.22     12.04 o 
   6   7   7        7.94       31.18      7.69 o 
   7   7   7       72.62       53.41     12.79 o 
   8   7   7       57.82       50.32     13.96 o 
   9   7   7       27.38       21.65     12.71 o 
  -7   8   7        6.99       74.40     15.05 o 
  -6   8   7       29.21       48.65     12.54 o 
  -5   8   7        5.65       -8.19      8.19 o 
  -4   8   7       23.88       20.15      8.19 o 
  -3   8   7       26.87        3.85      8.86 o 
  -2   8   7      803.15      744.22     30.85 o 
  -1   8   7      414.78      461.51     17.64 o 
   0   8   7       35.75       41.54      6.85 o 
   1   8   7       25.74       20.56      7.94 o 
   2   8   7      162.31      161.92     12.79 o 
   3   8   7      449.12      489.09     21.07 o 
   4   8   7      333.15      372.73     18.89 o 
   5   8   7        1.71       17.05      6.35 o 
   6   8   7      133.04      132.33     14.54 o 
   7   8   7       46.21       38.20     12.20 o 
   8   8   7       19.12       15.46     11.28 o 
  -7   9   7       61.50      112.60     28.17 o 
  -6   9   7       52.33       71.97     15.63 o 
  -5   9   7        0.01        4.10      8.86 o 
  -4   9   7        0.03        6.52      9.20 o 
  -3   9   7       82.72       57.93     11.37 o 
  -2   9   7      226.12      239.99     20.48 o 
  -1   9   7      231.56      243.42     15.72 o 
   0   9   7      318.05      447.88     20.73 o 
   1   9   7      603.90      616.65     21.57 o 
   2   9   7     1331.86     1357.78     36.78 o 
   3   9   7        9.12        5.43      5.60 o 
   4   9   7        6.03        7.19      6.02 o 
   5   9   7        9.58       16.55      6.85 o 
   6   9   7       37.16       42.72     12.96 o 
   7   9   7        1.02       -1.42      9.11 o 
   8   9   7       19.03       21.73     12.29 o 
  -6  10   7        1.70       -4.93     11.70 o 
  -5  10   7        4.25        1.25      9.86 o 
  -4  10   7       14.86       24.24     10.45 o 
  -3  10   7       14.41       34.02     11.28 o 
  -2  10   7       41.59       49.49     19.23 o 
  -1  10   7       74.53      112.43     15.97 o 
   0  10   7      761.42      768.29     32.60 o 
   1  10   7      363.69      476.05     25.16 o 
   2  10   7      256.61      261.98     17.80 o 
   3  10   7        1.12        0.25      5.27 o 
   4  10   7       96.92      112.10     10.95 o 
   5  10   7       40.01       37.87      8.69 o 
   6  10   7      141.48      141.85     18.98 o 
   7  10   7        3.49       -2.67      9.61 o 
  -5  11   7       30.38       23.66     12.54 o 
  -4  11   7      100.34      112.60     16.72 o 
  -3  11   7      117.41      110.34     18.47 o 
  -2  11   7        3.10        3.01     10.28 o 
  -1  11   7       46.15       31.35     19.48 o 
   0  11   7       86.28       94.96     14.13 o 
   1  11   7      208.74      232.89     20.48 o 
   2  11   7      244.56      391.54     32.52 o 
   3  11   7      801.27      822.46     31.76 o 
   4  11   7      557.02      528.55     28.17 o 
   5  11   7        4.37        0.50      6.52 o 
   6  11   7        1.12       -0.17      6.44 o 
   7  11   7        0.03        4.01     11.79 o 
  -4  12   7        1.79        2.17     20.31 o 
  -3  12   7        2.82       17.97     23.66 o 
  -2  12   7       43.76       23.49     22.24 o 
  -1  12   7       58.88       66.12     21.57 o 
   0  12   7       10.13       66.87     19.23 o 
   1  12   7       87.25       94.71     14.21 o 
   2  12   7      327.99      349.75     31.85 o 
   3  12   7        1.08      -10.03     10.03 o 
   4  12   7      104.19       89.61     12.96 o 
   5  12   7       18.23        9.95      8.61 o 
   6  12   7       81.32       63.20     14.21 o 
  -3  13   7        0.23      -33.44     38.28 o 
  -2  13   7       44.34       16.97     20.06 o 
  -1  13   7      299.29      298.51     35.44 o 
   0  13   7        1.02        2.09     16.38 o 
   1  13   7       30.87       22.90     18.06 o 
   2  13   7        0.13       -4.10     11.37 o 
   3  13   7      107.29       77.49     20.06 o 
   4  13   7      177.93      151.97     23.82 o 
   5  13   7      476.17      483.99     78.58 o 
   0  14   7       65.18       70.30     22.57 o 
   1  14   7       17.62       -6.19     22.74 o 
   2  14   7        0.00       -4.18     12.71 o 
  -2 -12   8       13.82      -26.08     26.08 o 
  -1 -12   8       60.19       78.74     25.83 o 
   0 -12   8       19.22       84.93     28.25 o 
  -4 -11   8       65.09       58.01     17.80 o 
  -3 -11   8       71.60       69.05     18.64 o 
  -2 -11   8      114.57      105.91     39.12 o 
  -1 -11   8       23.01       21.73     20.23 o 
   0 -11   8      105.29       69.13     26.00 o 
   1 -11   8       45.98       69.21     28.25 o 
   2 -11   8       28.40      139.01     22.99 o 
   3 -11   8      183.90      215.25     50.57 o 
  -6 -10   8       21.03       23.24     13.12 o 
  -5 -10   8        1.88        0.08     12.87 o 
  -4 -10   8        0.03      -12.12     12.12 o 
  -3 -10   8        7.24      -13.54     17.89 o 
  -2 -10   8      138.39      143.69     15.80 o 
  -1 -10   8      184.97      144.28     28.17 o 
   0 -10   8       39.88       45.56     22.32 o 
   1 -10   8      166.14      169.69     22.65 o 
   2 -10   8       10.57       18.06     13.29 o 
   3 -10   8       30.91       41.63     20.06 o 
   4 -10   8       57.98       47.40     16.80 o 
  -7  -9   8       22.18       17.22     10.11 o 
  -6  -9   8        0.79        1.09      8.44 o 
  -5  -9   8      148.14      148.37     18.64 o 
  -4  -9   8       98.02      125.22     15.88 o 
  -3  -9   8      110.96      102.32     17.80 o 
  -2  -9   8       72.11       96.88     13.54 o 
  -1  -9   8       68.04       34.94     19.56 o 
   0  -9   8       98.38      103.07     17.89 o 
   1  -9   8       16.31       16.89     27.75 o 
   2  -9   8      137.15      160.41     21.40 o 
   3  -9   8      105.12      108.17     18.64 o 
   4  -9   8        0.24       24.83     16.13 o 
   5  -9   8      154.11      155.73     30.18 o 
  -7  -8   8       84.06       74.98     12.71 o 
  -6  -8   8        2.16       -8.02      8.69 o 
  -5  -8   8       44.10       52.66     10.28 o 
  -4  -8   8       29.44       16.80      7.61 o 
  -3  -8   8       76.66       98.05     13.29 o 
  -2  -8   8      182.49      201.54     18.56 o 
  -1  -8   8      188.09      205.22     19.98 o 
   0  -8   8      371.59      420.05     30.09 o 
   1  -8   8      389.38      369.64     29.26 o 
   2  -8   8       73.15       65.95     34.11 o 
   3  -8   8      161.68      191.01     21.90 o 
   4  -8   8        2.83        1.17     13.29 o 
   5  -8   8       11.31       30.76     15.97 o 
   6  -8   8       79.18       81.59     21.82 o 
  -8  -7   8        0.34        3.18     10.28 o 
  -7  -7   8       60.27       52.66     10.95 o 
  -6  -7   8       71.56       90.28     11.79 o 
  -5  -7   8      221.58      189.25     15.97 o 
  -4  -7   8      139.36      149.38     13.54 o 
  -3  -7   8      100.59       90.20      9.11 o 
  -2  -7   8      196.16      261.56     15.80 o 
  -1  -7   8       56.50       86.27     10.53 o 
   0  -7   8       58.51       64.37     13.04 o 
   1  -7   8       10.80        7.86      9.78 o 
   2  -7   8        3.26        9.95      9.61 o 
   3  -7   8        7.11       11.20     11.54 o 
   4  -7   8      124.93      118.87     22.90 o 
   5  -7   8       93.68      109.25     21.65 o 
   6  -7   8       16.81       37.20     16.47 o 
   7  -7   8       73.81      105.74     22.82 o 
  -8  -6   8       19.86       46.23     26.41 o 
  -7  -6   8      141.73      152.39     15.05 o 
  -6  -6   8       22.30       11.37      7.11 o 
  -5  -6   8      170.66      152.05     13.96 o 
  -4  -6   8       23.04       36.11      7.52 o 
  -3  -6   8       84.69      110.51     11.37 o 
  -2  -6   8       15.83       27.17      5.43 o 
  -1  -6   8      147.97      171.61     11.70 o 
   0  -6   8        7.60        7.02      6.44 o 
   1  -6   8      623.82      569.34     45.98 o 
   2  -6   8      856.92      890.00     40.29 o 
   3  -6   8      272.28      254.37     24.24 o 
   4  -6   8      104.20       82.84     17.64 o 
   5  -6   8       27.07       29.17     13.96 o 
   6  -6   8       78.49       95.04     19.64 o 
   7  -6   8       13.03       16.89     13.96 o 
  -9  -5   8        6.43        2.84      9.36 o 
  -8  -5   8        3.31       11.79      7.77 o 
  -7  -5   8       77.28       73.23     10.95 o 
  -6  -5   8        2.70       -1.50      6.02 o 
  -5  -5   8      231.37      235.23     16.22 o 
  -4  -5   8      413.93      405.08     20.90 o 
  -3  -5   8      627.06      595.09     18.98 o 
  -2  -5   8      289.35      306.78     12.62 o 
  -1  -5   8        1.47        3.76      3.59 o 
   0  -5   8      356.75      327.85     13.21 o 
   1  -5   8        8.85       15.13      7.94 o 
   2  -5   8        9.84       21.32      9.20 o 
   3  -5   8        1.10       -0.67      8.28 o 
   4  -5   8       64.44       60.35     14.21 o 
   5  -5   8      378.99      379.84     35.02 o 
   6  -5   8       72.40       51.24     14.96 o 
   7  -5   8       31.68       39.04     14.80 o 
   8  -5   8        4.10        0.92     12.20 o 
  -9  -4   8        0.22       12.29      9.36 o 
  -8  -4   8      142.29      130.99     15.30 o 
  -7  -4   8       43.45       45.14     10.70 o 
  -6  -4   8        8.75       10.53      6.02 o 
  -5  -4   8      141.43      161.25     12.87 o 
  -4  -4   8       34.79       21.82      8.36 o 
  -3  -4   8      222.55      194.02     10.53 o 
  -2  -4   8       51.15       53.33      6.19 o 
  -1  -4   8        7.36       10.20      3.18 o 
   0  -4   8      124.74      131.24      7.44 o 
   1  -4   8      225.08      240.49     18.89 o 
   2  -4   8        6.09        1.17      6.77 o 
   3  -4   8      601.01      220.10     22.82 o 
   4  -4   8     1208.31     1188.34     64.37 o 
   5  -4   8      172.89      216.59     23.66 o 
   6  -4   8       17.16       23.66     11.12 o 
   7  -4   8        3.82        4.93      9.70 o 
   8  -4   8       10.22        6.85     11.20 o 
  -9  -3   8        5.33       25.91     13.21 o 
  -8  -3   8       20.21       13.79      8.61 o 
  -7  -3   8       53.86       63.36     10.20 o 
  -6  -3   8        0.10       11.87      5.35 o 
  -5  -3   8       62.20       62.11      8.36 o 
  -4  -3   8       30.20       34.11      8.19 o 
  -3  -3   8      739.10      732.68     18.56 o 
  -2  -3   8     1536.52     1435.77     34.11 o 
  -1  -3   8      999.04     1013.13     25.83 o 
   0  -3   8      672.33      708.69     18.31 o 
   1  -3   8       61.05       84.26     10.20 o 
   2  -3   8      165.59      189.75     18.98 o 
   3  -3   8       67.24        5.10      4.76 o 
   4  -3   8       39.22       46.64     11.87 o 
   5  -3   8        0.03       -5.10      5.52 o 
   6  -3   8       67.06       40.29     11.28 o 
   7  -3   8      374.95      305.78     20.98 o 
   8  -3   8        9.57       -0.50     19.56 o 
   9  -3   8        9.74        5.77     27.08 o 
  -9  -2   8       79.76       62.02     12.46 o 
  -8  -2   8      216.01      202.21     18.31 o 
  -7  -2   8       15.51       43.22      9.36 o 
  -6  -2   8      299.86      316.31     17.89 o 
  -5  -2   8      101.28       99.56      8.86 o 
  -4  -2   8        0.02       -3.34      3.34 o 
  -3  -2   8        0.72       -2.09      2.09 o 
  -2  -2   8       74.51       76.99      5.18 o 
  -1  -2   8       50.37       43.38      4.76 o 
   0  -2   8      473.48      483.91     13.46 o 
   1  -2   8      176.59      248.94     20.65 o 
   2  -2   8      306.45      347.41     26.67 o 
   3  -2   8       92.98       94.21      7.02 o 
   4  -2   8        0.56       15.88      8.11 o 
   5  -2   8      205.93      206.39     12.79 o 
   6  -2   8      919.10      877.54     41.21 o 
   7  -2   8      233.19      184.24     13.96 o 
   8  -2   8       27.41       19.98      8.44 o 
   9  -2   8        5.03      -21.48     21.48 o 
  -9  -1   8        1.00       18.64      8.19 o 
  -8  -1   8       10.44       15.13      7.36 o 
  -7  -1   8        0.00       -0.33      5.85 o 
  -6  -1   8        1.14       -3.76      4.93 o 
  -5  -1   8      283.71      290.06     14.63 o 
  -4  -1   8        2.17       -2.93      2.93 o 
  -3  -1   8       25.52       23.15      3.43 o 
  -2  -1   8      623.87      750.15     31.43 o 
  -1  -1   8     1098.54     1613.98     31.68 o 
   0  -1   8     3052.69     3022.08     63.70 o 
   1  -1   8      722.34      877.21     32.94 o 
   2  -1   8      424.22      281.29     19.06 o 
   4  -1   8        0.46        7.44      3.59 o 
   5  -1   8        4.51        9.53      2.67 o 
   6  -1   8       44.11       62.61     13.63 o 
   7  -1   8        8.69       -8.86     12.96 o 
   8  -1   8        0.75        2.09     16.97 o 
  -9   0   8       63.96      151.72     25.66 o 
  -8   0   8       11.76        5.52      6.85 o 
  -7   0   8      103.74      111.09     12.37 o 
  -6   0   8      677.92      678.09     37.03 o 
  -5   0   8       80.86       82.25     10.70 o 
  -4   0   8     1088.26     1147.96     33.85 o 
  -3   0   8      429.10      499.38     14.21 o 
  -2   0   8        0.88       50.41     10.53 o 
  -1   0   8     1380.67     1463.10     34.02 o 
   0   0   8      104.34      140.35      6.02 o 
   1   0   8      611.40      814.26     22.07 o 
   2   0   8      593.37      665.81     18.72 o 
   3   0   8      501.47      582.30     18.89 o 
   4   0   8      263.42      323.92     21.23 o 
   5   0   8       13.04       12.62      4.35 o 
   6   0   8        0.46        0.00      5.18 o 
   7   0   8       10.42        7.44      7.02 o 
   8   0   8      394.73      387.78     47.31 o 
  -9   1   8      363.75      346.65     24.66 o 
  -8   1   8      398.80      375.58     24.16 o 
  -7   1   8        0.53        2.93      6.02 o 
  -6   1   8       59.43       53.41      8.86 o 
  -5   1   8       26.73       30.26     10.20 o 
  -4   1   8      106.59       94.96      7.77 o 
  -3   1   8      766.45      773.97     20.15 o 
  -1   1   8      779.18       88.44      5.35 o 
   0   1   8     3537.55     3399.58     60.60 o 
   1   1   8       51.69      126.22      7.36 o 
   2   1   8     2101.79     2118.79     58.76 o 
   3   1   8      132.30      149.46      7.19 o 
   4   1   8      158.04      188.83      6.94 o 
   5   1   8        1.00        0.33      3.43 o 
   6   1   8       23.10       12.04      7.36 o 
   7   1   8       11.30       28.34     12.04 o 
   8   1   8       14.23       18.89     10.37 o 
  -9   2   8       51.99       60.10     12.62 o 
  -8   2   8        7.71        7.27      8.02 o 
  -7   2   8      285.51      258.55     20.90 o 
  -6   2   8       61.44       60.52     10.37 o 
  -5   2   8       65.98       77.41     10.20 o 
  -4   2   8     1131.29     1241.58     35.78 o 
  -3   2   8       43.64       47.56      6.77 o 
  -2   2   8     2522.10     2693.24     54.17 o 
  -1   2   8     2013.66     2222.36     48.15 o 
   0   2   8       26.97       40.71      3.85 o 
   1   2   8     2338.80     2669.83     47.98 o 
   2   2   8      780.79      821.20     26.83 o 
   3   2   8      791.37      850.38     26.50 o 
   4   2   8      156.61      157.07     11.87 o 
   5   2   8      380.87      390.62     11.20 o 
   6   2   8      132.66      154.56     14.71 o 
   7   2   8       36.19       38.62     15.21 o 
   8   2   8        4.43       33.02     16.13 o 
   9   2   8       11.11       21.98     11.54 o 
  -9   3   8       19.05       45.89     12.29 o 
  -8   3   8       50.96       64.03     12.79 o 
  -7   3   8      289.71      329.02     23.91 o 
  -6   3   8      993.87      984.54     39.20 o 
  -5   3   8       21.28       12.62      6.19 o 
  -4   3   8      184.36      201.20     24.07 o 
  -3   3   8       26.44       36.36      9.70 o 
  -2   3   8      748.36      818.44     19.89 o 
  -1   3   8      979.55     1263.74     51.99 o 
   0   3   8      285.25      338.38      9.36 o 
   1   3   8       29.70       39.71      4.93 o 
   2   3   8     2896.07     2832.83     60.60 o 
   3   3   8      339.49      320.99     11.70 o 
   4   3   8      722.03      759.93     19.31 o 
   5   3   8        0.37        1.25      2.51 o 
   6   3   8      109.34      204.05     11.03 o 
   7   3   8        0.34        8.53      6.60 o 
   8   3   8       20.04       21.32      7.02 o 
   9   3   8       17.79       23.15      7.52 o 
  -9   4   8        9.23       15.21     11.20 o 
  -8   4   8        3.03        5.02      8.69 o 
  -7   4   8      169.16      154.98     17.14 o 
  -6   4   8        0.02       15.46      7.86 o 
  -5   4   8      788.14      674.25     24.41 o 
  -4   4   8      404.22      413.69     19.48 o 
  -3   4   8        5.75       12.71      4.60 o 
  -2   4   8      853.32     1197.53     27.50 o 
  -1   4   8      481.59      522.28     33.44 o 
   0   4   8     1179.62     1268.17     25.75 o 
   1   4   8     1953.39     2095.97     42.21 o 
   2   4   8       61.80       65.45      6.27 o 
   3   4   8      602.74      582.21     17.72 o 
   4   4   8      342.09      348.83     19.56 o 
   5   4   8      421.06      512.00     35.94 o 
   6   4   8       14.82       24.24      5.60 o 
   7   4   8      219.98      233.47     14.54 o 
   8   4   8       25.10       17.39      8.69 o 
   9   4   8       30.17       36.36      9.70 o 
  -8   5   8       55.83       52.66     12.04 o 
  -7   5   8       21.67       30.76     10.11 o 
  -6   5   8      148.53      174.46     17.64 o 
  -5   5   8       36.07       35.44      8.02 o 
  -4   5   8     1468.01     1337.13     39.71 o 
  -3   5   8      175.64      141.19     12.04 o 
  -2   5   8       17.66       26.33      3.68 o 
  -1   5   8       61.04       80.50      5.68 o 
   0   5   8      545.97      573.44     17.97 o 
   1   5   8      213.30      249.02     14.04 o 
   2   5   8      218.84      260.39     12.96 o 
   3   5   8       34.54       43.38      7.11 o 
   4   5   8      718.23      694.56     34.69 o 
   5   5   8      348.19      358.94     29.42 o 
   6   5   8      281.16      311.29     17.72 o 
   7   5   8       15.87       23.91      6.69 o 
   8   5   8       67.97       85.10     13.21 o 
   9   5   8        0.04       -7.11      7.11 o 
  -8   6   8        0.91        9.36      9.53 o 
  -7   6   8       16.65       26.41     14.38 o 
  -6   6   8       54.62       80.33     13.37 o 
  -5   6   8      179.92      233.39     16.22 o 
  -4   6   8        5.05       33.44     10.03 o 
  -3   6   8      937.74      851.38     28.76 o 
  -2   6   8      357.87      359.69     35.36 o 
  -1   6   8       48.68       39.79      4.85 o 
   0   6   8      295.14      321.66     11.28 o 
   1   6   8     1314.38     1292.16     29.26 o 
   2   6   8       14.04       14.96      5.18 o 
   3   6   8      827.24      933.30     28.59 o 
   4   6   8       41.90       35.02      5.77 o 
   5   6   8       87.51       83.84     10.20 o 
   6   6   8      184.93      166.68     14.21 o 
   7   6   8       64.96       60.35      9.95 o 
   8   6   8        2.98       10.03      8.69 o 
   9   6   8       69.21       66.29     14.04 o 
  -8   7   8        8.44       15.13     11.37 o 
  -7   7   8       10.58       17.72     10.45 o 
  -6   7   8       60.39       56.93     12.46 o 
  -5   7   8       20.13       19.06      7.94 o 
  -4   7   8       88.32       64.03     16.97 o 
  -3   7   8      104.57      109.34     12.12 o 
  -2   7   8     1343.45     1177.64     50.15 o 
  -1   7   8      410.63      368.55     14.54 o 
   0   7   8        4.19       -1.09      3.01 o 
   1   7   8      156.13      196.11     15.80 o 
   2   7   8       23.01       86.35      8.78 o 
   3   7   8       66.60       74.65      8.69 o 
   4   7   8      176.48      179.47     17.22 o 
   5   7   8       44.40       27.42      7.52 o 
   6   7   8       73.63       69.05     17.64 o 
   7   7   8       92.92       94.12     17.14 o 
   8   7   8       89.16       99.72     17.22 o 
   9   7   8       19.21       29.93     14.21 o 
  -7   8   8      359.82      412.77     48.40 o 
  -6   8   8        0.26        4.01      8.94 o 
  -5   8   8        2.41        7.61      8.19 o 
  -4   8   8        3.88       -6.52      6.52 o 
  -3   8   8       39.94       28.50      9.11 o 
  -2   8   8       38.95       30.68      9.03 o 
  -1   8   8      363.38      366.63     16.47 o 
   0   8   8      219.00      236.56     12.71 o 
   1   8   8      128.28      128.56     10.20 o 
   2   8   8      106.45      125.47     11.45 o 
   3   8   8      962.77      987.05     32.10 o 
   4   8   8      132.36      144.78     12.04 o 
   5   8   8      293.73      302.35     18.06 o 
   6   8   8        0.03        4.18      6.60 o 
   7   8   8       17.24       10.70      7.36 o 
   8   8   8        0.58       -4.51      9.36 o 
  -7   9   8       56.11      100.14     17.64 o 
  -6   9   8       33.31       40.88     20.48 o 
  -5   9   8      152.58      182.06     17.30 o 
  -4   9   8       24.96       16.38      9.28 o 
  -3   9   8       15.64       13.29      8.53 o 
  -2   9   8       45.50       54.59     10.78 o 
  -1   9   8      339.18      393.55     22.24 o 
   0   9   8      832.62      818.86     33.60 o 
   1   9   8      344.71      359.86     16.89 o 
   2   9   8       14.12        9.28      5.35 o 
   3   9   8       72.22       63.61     10.03 o 
   4   9   8        6.21       16.38      6.44 o 
   5   9   8       39.73       46.14      8.86 o 
   6   9   8      100.16       95.21     14.88 o 
   7   9   8       44.94       32.68     14.13 o 
   8   9   8        0.84       14.29     12.20 o 
  -6  10   8      147.64      148.29     22.99 o 
  -5  10   8      252.29      260.30     26.25 o 
  -4  10   8        0.71       -8.61      8.61 o 
  -3  10   8        0.00       -3.43     10.53 o 
  -2  10   8       14.06        3.18     12.71 o 
  -1  10   8        2.99      154.23     39.46 o 
   0  10   8      149.86      189.75     17.39 o 
   1  10   8      169.92      206.89     17.64 o 
   2  10   8      164.74      205.30     16.13 o 
   3  10   8      151.62      190.42     13.63 o 
   4  10   8       18.17       10.78      6.69 o 
   5  10   8      223.00      217.59     17.39 o 
   6  10   8       93.98      104.99     12.54 o 
   7  10   8       81.34       68.80     16.63 o 
  -5  11   8       53.11       39.71     14.21 o 
  -4  11   8       31.88       38.03     13.54 o 
  -3  11   8      456.39      517.77     34.52 o 
  -2  11   8        2.25       12.04     18.64 o 
  -1  11   8       24.82        8.69     18.31 o 
   0  11   8       21.93       18.47     10.62 o 
   1  11   8      244.92      289.56     21.90 o 
   2  11   8      313.07      331.27     30.51 o 
   3  11   8       78.64       97.13     12.79 o 
   4  11   8       28.09       30.34      7.94 o 
   5  11   8       12.50       19.56      7.44 o 
   6  11   8        6.25        5.02      6.69 o 
   7  11   8       22.73        9.20     17.97 o 
  -4  12   8      263.43      259.30     30.59 o 
  -3  12   8       42.12       32.35     26.92 o 
  -2  12   8        3.29      -23.91     30.76 o 
  -1  12   8       18.99       28.92     29.42 o 
   0  12   8        8.66       90.86     14.04 o 
   1  12   8       16.61       23.49     10.87 o 
   2  12   8        2.11       18.81     12.96 o 
   3  12   8       69.99       83.09     18.06 o 
   4  12   8      130.00      141.52     15.30 o 
   5  12   8       87.10       96.80     13.54 o 
   6  12   8        5.92       13.04      9.03 o 
  -3  13   8       15.58       -1.59     21.82 o 
  -2  13   8        3.08       15.97     21.48 o 
  -1  13   8      510.04      552.21    104.57 o 
   0  13   8        2.09       15.63     17.47 o 
   1  13   8       10.52        2.59     12.54 o 
   2  13   8        3.95        5.93     12.87 o 
   3  13   8      104.18      113.35     21.82 o 
   4  13   8       42.53       27.67     15.88 o 
   5  13   8        6.48       15.38     12.12 o 
   0  14   8       15.13       28.42     19.56 o 
   1  14   8       19.60       38.95     29.76 o 
   2  14   8        2.65        6.52     22.90 o 
  -4 -11   9       51.18       23.15     16.63 o 
  -3 -11   9        2.43       -4.35     14.04 o 
  -2 -11   9      249.36      222.44     49.99 o 
  -1 -11   9       22.43       63.86     23.82 o 
   0 -11   9       29.70       21.98     24.74 o 
   2 -11   9      106.02      126.06     21.73 o 
  -5 -10   9       26.34       12.04     14.63 o 
  -4 -10   9      196.01      181.81     24.16 o 
  -3 -10   9      497.97      519.35     60.02 o 
  -2 -10   9       45.36       44.97     26.67 o 
  -1 -10   9      107.87      100.14     24.91 o 
   0 -10   9       93.32      119.45     29.09 o 
   1 -10   9       82.72       76.65     17.05 o 
   2 -10   9        0.95       34.86     14.63 o 
   3 -10   9      158.08      195.19     27.08 o 
   4 -10   9      116.51       99.22     20.65 o 
  -6  -9   9       18.11       12.29     12.20 o 
  -5  -9   9        2.14        5.60     10.03 o 
  -4  -9   9      494.94      482.82    114.94 o 
  -3  -9   9      324.19      308.79     28.67 o 
  -2  -9   9      118.08       99.06     13.54 o 
  -1  -9   9      191.11      203.46     31.93 o 
   0  -9   9      261.63      318.32     39.71 o 
   1  -9   9      106.19       81.33     16.13 o 
   2  -9   9       17.17        5.77     12.04 o 
   3  -9   9       14.42       51.66     28.76 o 
   4  -9   9      107.97       45.72     19.39 o 
   5  -9   9        9.33       23.91     15.55 o 
  -7  -8   9        0.28        4.01      8.86 o 
  -6  -8   9       66.52       55.34     12.62 o 
  -5  -8   9       59.49       57.26     10.70 o 
  -4  -8   9       99.42      115.19     32.43 o 
  -3  -8   9        4.69       -3.34     10.87 o 
  -2  -8   9      475.04      447.97     50.15 o 
  -1  -8   9      545.83      531.89     33.10 o 
   0  -8   9        0.82       10.20     12.20 o 
   1  -8   9      317.46      290.40     25.91 o 
   2  -8   9       84.20       65.87     21.65 o 
   3  -8   9        4.59       15.30     15.88 o 
   4  -8   9       15.52       21.73     14.88 o 
   5  -8   9       91.55      121.04     25.41 o 
   6  -8   9      189.12      211.49     32.60 o 
  -8  -7   9       53.95       40.37     11.37 o 
  -7  -7   9        0.64       24.24      9.28 o 
  -6  -7   9       96.44      113.60     16.89 o 
  -5  -7   9       46.01       37.45      9.20 o 
  -4  -7   9       39.35       34.94      8.69 o 
  -3  -7   9      344.13      458.00     20.65 o 
  -2  -7   9      699.45      726.83     29.59 o 
  -1  -7   9      636.13      635.71     25.75 o 
   0  -7   9        1.89       -0.50      8.19 o 
   1  -7   9      761.28      719.22     36.53 o 
   2  -7   9       81.28       79.83     24.24 o 
   3  -7   9       99.61       90.70     15.46 o 
   4  -7   9        0.18       -1.92     10.87 o 
   5  -7   9       22.92       22.57     14.96 o 
   6  -7   9       45.76       32.85     16.55 o 
  -8  -6   9        0.11       -4.85      7.36 o 
  -7  -6   9       35.63       39.96      9.78 o 
  -6  -6   9      264.54      305.28     22.07 o 
  -5  -6   9        9.48       10.53      6.94 o 
  -4  -6   9      258.68      261.22     17.47 o 
  -3  -6   9       94.90      200.54     18.06 o 
  -2  -6   9        3.54       40.37      8.94 o 
  -1  -6   9       12.76       11.45      7.36 o 
   0  -6   9      341.78      286.89     23.32 o 
   1  -6   9      363.42      350.08     25.83 o 
   2  -6   9       68.36       91.87     19.23 o 
   3  -6   9      354.56      367.89     26.92 o 
   4  -6   9       32.13       21.90     12.54 o 
   5  -6   9       94.55       75.40     17.47 o 
   6  -6   9       16.41       17.89     12.96 o 
   7  -6   9       11.23       20.81     14.71 o 
  -8  -5   9        0.07        8.86      8.36 o 
  -7  -5   9       53.99       52.83      9.28 o 
  -6  -5   9       76.70       96.05     11.62 o 
  -5  -5   9       35.46       62.53      9.36 o 
  -4  -5   9      273.66      280.45     17.39 o 
  -3  -5   9      224.53      260.89     13.04 o 
  -2  -5   9        0.28        1.50      4.01 o 
  -1  -5   9       35.07       17.39      5.18 o 
   0  -5   9      732.26      613.56     22.74 o 
   1  -5   9     1248.41     1160.75    102.40 o 
   2  -5   9      140.49      157.74     23.07 o 
   3  -5   9      990.82      872.44     54.00 o 
   4  -5   9        0.07       50.82     13.29 o 
   5  -5   9        5.61        6.19      9.28 o 
   6  -5   9      125.43      133.33     21.32 o 
   7  -5   9        8.48       14.46     13.04 o 
   8  -5   9        9.28        8.94     12.62 o 
  -9  -4   9        4.41        0.25      8.78 o 
  -8  -4   9       91.69       80.00     12.62 o 
  -7  -4   9       40.51       37.53      8.02 o 
  -6  -4   9        3.38        5.68      5.77 o 
  -5  -4   9       26.15       69.72     10.70 o 
  -4  -4   9       72.79       85.35     10.20 o 
  -3  -4   9        0.43        5.02      4.26 o 
  -2  -4   9      697.72      650.34     19.31 o 
  -1  -4   9       20.66       12.71      4.51 o 
   0  -4   9        9.44        7.02      3.34 o 
   1  -4   9        5.21        2.01      6.85 o 
   2  -4   9        7.55        5.93      6.69 o 
   3  -4   9      198.59      205.89     23.91 o 
   4  -4   9      222.97      220.35     24.41 o 
   5  -4   9       98.15      102.65     16.89 o 
   6  -4   9       10.76       13.88     10.53 o 
   7  -4   9      257.09      245.34     26.50 o 
   8  -4   9        8.58       -0.67      9.70 o 
  -9  -3   9        6.67       10.62      9.11 o 
  -8  -3   9       58.66       57.01     11.54 o 
  -7  -3   9      230.17      223.44     18.72 o 
  -6  -3   9        2.60       14.04      5.68 o 
  -5  -3   9       11.91        8.02      4.93 o 
  -4  -3   9       15.87       15.13      5.85 o 
  -3  -3   9      332.47      348.58     12.87 o 
  -2  -3   9      769.49      770.80     25.33 o 
  -1  -3   9      582.00      580.29     17.30 o 
   0  -3   9      176.03      201.46      8.53 o 
   1  -3   9      388.88      412.36     21.90 o 
   2  -3   9      457.27      359.11     19.81 o 
   3  -3   9     1204.67        3.01      4.26 o 
   4  -3   9      492.21      516.93     33.60 o 
   5  -3   9      629.67      553.88     34.86 o 
   6  -3   9        6.53       -2.51      7.94 o 
   7  -3   9       26.06       33.69     10.37 o 
   8  -3   9        1.04        7.02      9.53 o 
  -9  -2   9      131.72      170.53     17.89 o 
  -8  -2   9       54.62      100.31     13.46 o 
  -7  -2   9       11.09      173.70     36.36 o 
  -6  -2   9      255.27      270.84     15.97 o 
  -5  -2   9      107.19      110.17      9.61 o 
  -4  -2   9        9.21        8.69      4.60 o 
  -3  -2   9        8.13        3.43      3.51 o 
  -2  -2   9      419.76      432.59     11.95 o 
  -1  -2   9        2.29        0.33      2.42 o 
   0  -2   9     1376.00     1444.29     37.20 o 
   1  -2   9      218.12      278.19     16.30 o 
   2  -2   9      172.89      191.93     13.21 o 
   3  -2   9       55.66       45.14      9.61 o 
   4  -2   9       46.57       77.82     12.37 o 
   5  -2   9       81.49       75.07     11.54 o 
   6  -2   9      189.35      174.71     12.71 o 
   7  -2   9        2.23       -8.11     17.22 o 
   8  -2   9       13.25        4.01     13.79 o 
   9  -2   9      152.44      135.50     16.22 o 
  -9  -1   9       44.06      114.10     15.05 o 
  -8  -1   9      180.37      173.54     16.80 o 
  -7  -1   9        0.66        3.51      6.27 o 
  -6  -1   9      179.05      188.58     13.71 o 
  -5  -1   9      930.66      888.66     38.87 o 
  -4  -1   9        0.15        2.76      3.68 o 
  -3  -1   9      128.18      115.44      7.11 o 
  -2  -1   9       62.42       67.46      4.51 o 
  -1  -1   9     1540.49     2069.06     40.04 o 
   0  -1   9     2270.53     2463.86     59.85 o 
   1  -1   9      540.76      640.23     26.41 o 
   2  -1   9      369.24      392.46     30.76 o 
   3  -1   9      549.06      535.49     16.05 o 
   4  -1   9      224.32      199.03      8.28 o 
   5  -1   9      362.90      341.22     25.41 o 
   6  -1   9       98.30       81.84      5.85 o 
   7  -1   9      341.31      265.24     38.79 o 
   8  -1   9        3.74       -0.33     19.81 o 
  -9   0   9       28.48      109.50     18.06 o 
  -8   0   9       12.75       42.38      9.86 o 
  -7   0   9        1.85        4.10      6.10 o 
  -6   0   9       11.95        8.19      5.77 o 
  -5   0   9      141.01      148.79     10.62 o 
  -4   0   9      729.33      717.72     24.33 o 
  -3   0   9      210.66      238.07     13.04 o 
  -2   0   9       75.42      147.04     17.64 o 
  -1   0   9       27.75       29.17      4.85 o 
   0   0   9     1782.65     1927.04     39.37 o 
   1   0   9       10.46       14.54      3.59 o 
   2   0   9      721.82      774.64     35.44 o 
   3   0   9      452.60      522.61     15.80 o 
   4   0   9      265.00      121.96     17.30 o 
   5   0   9      130.87      138.59      6.69 o 
   6   0   9        2.99        5.68      5.93 o 
   7   0   9        2.06      -11.70     11.70 o 
  -9   1   9      241.02      238.65     29.93 o 
  -8   1   9        1.13       13.79      7.86 o 
  -7   1   9       47.96       38.70      9.70 o 
  -6   1   9       95.19       99.06     11.54 o 
  -5   1   9        1.00       -3.85      3.85 o 
  -4   1   9      324.33      296.25     13.96 o 
  -3   1   9     2682.33     2653.03     59.35 o 
  -2   1   9      237.13      285.63      9.11 o 
  -1   1   9      443.30      489.34     11.87 o 
   0   1   9     1011.88     1213.08     26.16 o 
   1   1   9     1793.52     2063.71     51.16 o 
   2   1   9     2015.19     2133.34     61.11 o 
   3   1   9        0.02       -0.59      2.17 o 
   4   1   9       67.00       82.17     15.30 o 
   5   1   9      181.26      166.10      7.02 o 
   6   1   9      103.93      111.68      8.94 o 
   7   1   9       43.45       42.13     15.80 o 
  -9   2   9       14.68        7.44      9.11 o 
  -8   2   9      552.60      466.27     30.93 o 
  -7   2   9      245.94      218.26     19.56 o 
  -6   2   9       25.58       18.56      8.94 o 
  -5   2   9       14.71       24.49      9.86 o 
  -4   2   9       73.18       79.58     10.87 o 
  -3   2   9      537.48      596.17     17.89 o 
  -2   2   9     1307.93     1393.30     28.00 o 
   0   2   9     1004.00      368.05     19.73 o 
   1   2   9      132.82      151.64      8.28 o 
   2   2   9     1201.30     1233.98     36.78 o 
   3   2   9        0.90        0.33      2.17 o 
   4   2   9       71.53       91.62      6.35 o 
   5   2   9      284.81      274.35      9.70 o 
   6   2   9      116.23      133.50      8.02 o 
   7   2   9      173.44      114.10     24.49 o 
   8   2   9       46.00       71.89     21.32 o 
  -9   3   9        0.36        8.36      9.86 o 
  -8   3   9       71.03       71.72     13.21 o 
  -7   3   9      436.68      437.18     28.84 o 
  -6   3   9       75.88       95.88     17.97 o 
  -5   3   9       23.98       19.56      7.94 o 
  -4   3   9      169.64      165.34     16.55 o 
  -3   3   9      191.50      213.74     11.12 o 
  -2   3   9      200.44      653.94     15.55 o 
  -1   3   9     3299.19     3462.44     68.29 o 
   0   3   9     1229.23     1247.35     25.08 o 
   1   3   9       52.91       45.47      5.02 o 
   2   3   9       32.91       33.35      4.76 o 
   3   3   9      583.60      592.00     18.31 o 
   4   3   9     1082.63     1077.83     33.85 o 
   5   3   9       13.26       24.24      4.85 o 
   6   3   9        6.41       57.93      9.28 o 
   7   3   9       29.42       96.13     13.04 o 
   8   3   9       47.90       51.24      8.86 o 
   9   3   9       19.20       21.98      7.69 o 
  -9   4   9       22.78       47.98     12.71 o 
  -8   4   9      138.27      132.41     17.14 o 
  -7   4   9        2.35       13.37      8.44 o 
  -6   4   9     1044.65     1050.24     51.99 o 
  -5   4   9     1473.81     1403.25     42.05 o 
  -4   4   9      274.68      334.70     19.31 o 
  -3   4   9       24.43       25.66      6.19 o 
  -2   4   9      336.61      438.60     11.03 o 
  -1   4   9      447.52      544.85     15.13 o 
   0   4   9      805.70      811.76     18.06 o 
   1   4   9       38.95       50.07      3.59 o 
   2   4   9       22.07       38.03      5.18 o 
   3   4   9       28.17       37.78      4.68 o 
   4   4   9      250.12      226.12     20.31 o 
   5   4   9       27.82       30.68      6.02 o 
   6   4   9        5.93       34.77      6.27 o 
   7   4   9      100.70       92.95     12.46 o 
   8   4   9       23.89       28.84      8.28 o 
   9   4   9       87.32       83.84     12.79 o 
  -8   5   9        0.55        4.35      9.11 o 
  -7   5   9        5.00       13.04     16.97 o 
  -6   5   9      412.00      341.30     34.19 o 
  -5   5   9      453.39      427.90     22.40 o 
  -4   5   9      360.79      619.91     23.91 o 
  -3   5   9       10.96       62.53     16.55 o 
  -2   5   9      775.17      713.79     17.30 o 
  -1   5   9      647.38      614.06     16.80 o 
   0   5   9        2.74        2.51      2.67 o 
   1   5   9      885.57      827.56     19.98 o 
   2   5   9     1509.50     1505.73     40.79 o 
   3   5   9        3.31        9.28      7.61 o 
   4   5   9       49.54       70.55     11.20 o 
   5   5   9       34.83      110.84     10.70 o 
   6   5   9      329.10      307.70     25.24 o 
   7   5   9        6.69        5.85      5.68 o 
   8   5   9        3.91       -4.93      6.77 o 
   9   5   9        5.22        7.36      8.61 o 
  -8   6   9       44.84       62.28     14.21 o 
  -7   6   9       27.04       10.62      9.61 o 
  -6   6   9      204.68      189.17     32.94 o 
  -5   6   9        0.04       21.65      9.95 o 
  -4   6   9     1187.32     1110.93     35.78 o 
  -3   6   9     3058.31     2774.90     73.06 o 
  -2   6   9      276.71      286.72     13.37 o 
  -1   6   9        1.63        0.33      2.34 o 
   0   6   9      229.65      236.65      9.70 o 
   1   6   9      140.20      161.50      8.86 o 
   2   6   9      194.08      206.55     12.87 o 
   3   6   9      190.09      188.25     12.04 o 
   4   6   9       67.02       71.14      7.69 o 
   5   6   9        6.74        3.01      5.02 o 
   6   6   9       67.64       81.67     10.28 o 
   7   6   9       66.40       72.39     13.79 o 
   8   6   9       12.62        3.93      7.77 o 
   9   6   9       59.92       59.68     16.05 o 
  -8   7   9       16.30       17.30     12.46 o 
  -7   7   9       60.03       69.13     14.29 o 
  -6   7   9        0.04       20.23     10.11 o 
  -5   7   9       26.47       31.18      9.20 o 
  -4   7   9      449.30      425.56     22.49 o 
  -3   7   9      178.38      180.72     14.63 o 
  -2   7   9      628.31      585.89     19.31 o 
  -1   7   9       31.10       18.64      6.69 o 
   0   7   9      606.90      545.02     15.97 o 
   1   7   9      318.00      364.88     14.13 o 
   2   7   9       70.66      111.34     10.11 o 
   3   7   9        8.15       17.64      5.68 o 
   4   7   9      614.52      654.69     23.24 o 
   5   7   9       13.65       15.05      6.35 o 
   6   7   9       85.84       93.46     15.46 o 
   7   7   9        6.16        4.18      6.10 o 
   8   7   9       34.41       32.10     12.46 o 
   9   7   9        1.80        8.02     11.12 o 
  -7   8   9        2.85       22.65     11.37 o 
  -6   8   9       92.57      100.81     23.49 o 
  -5   8   9       32.49       39.96     10.11 o 
  -4   8   9      246.71      249.02     18.22 o 
  -3   8   9        0.39        3.43      6.77 o 
  -2   8   9      453.23      499.04     23.15 o 
  -1   8   9     3419.42     3334.47     76.15 o 
   0   8   9       97.95       95.21      7.77 o 
   1   8   9       10.26       41.29      8.28 o 
   2   8   9       30.19       55.09      9.78 o 
   3   8   9      163.42      202.54     14.46 o 
   4   8   9       30.39       18.06      9.36 o 
   5   8   9       72.86       75.32     11.70 o 
   6   8   9       64.72       62.36     10.37 o 
   7   8   9        1.07       -4.35      6.44 o 
   8   8   9        8.82       22.90     27.33 o 
  -7   9   9        3.25        3.26     11.62 o 
  -6   9   9        2.68       14.04      9.86 o 
  -5   9   9       79.70       70.47     12.62 o 
  -4   9   9        4.12       -8.94      8.94 o 
  -3   9   9       75.00       59.60     11.03 o 
  -2   9   9      136.78      154.48     14.96 o 
  -1   9   9       31.25       26.08      7.44 o 
   0   9   9      560.17      588.32     37.11 o 
   1   9   9       22.22       14.29      7.86 o 
   2   9   9       69.30       65.37     10.37 o 
   3   9   9       59.31       52.58      8.86 o 
   4   9   9       29.92       37.20      7.86 o 
   5   9   9       77.75       77.57     10.53 o 
   6   9   9      150.86      149.04     16.63 o 
   7   9   9       16.90       39.62     10.62 o 
   8   9   9       51.82       39.87     14.63 o 
  -6  10   9       94.00       97.97     15.88 o 
  -5  10   9       43.27       41.88     14.13 o 
  -4  10   9      168.08      217.84     19.39 o 
  -3  10   9       40.42       48.32     12.12 o 
  -2  10   9      240.41      255.29     19.81 o 
  -1  10   9        7.06       53.67     26.41 o 
   0  10   9        6.64       22.65      9.70 o 
   1  10   9     1800.58     1791.78     59.77 o 
   2  10   9       12.44       11.79      6.10 o 
   3  10   9        0.04       -3.01      5.60 o 
   4  10   9        1.36       11.87      8.69 o 
   5  10   9        3.09       -5.35      6.19 o 
   6  10   9        0.92        6.19      7.94 o 
   7  10   9        9.53       -5.27      8.61 o 
  -5  11   9        6.54       -7.02     10.62 o 
  -4  11   9        9.95       -6.27     10.95 o 
  -3  11   9       24.49       26.16     18.39 o 
  -2  11   9       20.48       53.83     21.65 o 
  -1  11   9       71.90       46.56     21.15 o 
   0  11   9        2.04        0.84     15.46 o 
   1  11   9       10.61       22.40     15.97 o 
   2  11   9      226.14      299.51     24.24 o 
   3  11   9       15.78       12.71      7.02 o 
   4  11   9        5.21        6.52      6.60 o 
   5  11   9        0.07       -0.67      8.19 o 
   6  11   9        1.28       10.78      8.02 o 
   7  11   9       66.27       81.50     16.38 o 
  -4  12   9       73.76       66.71     27.33 o 
  -3  12   9       48.08       25.16     34.61 o 
  -2  12   9      168.19      167.18     29.26 o 
  -1  12   9       40.99       50.24     25.08 o 
   0  12   9      189.61      305.36     22.65 o 
   1  12   9        2.72       -1.00     11.70 o 
   2  12   9       66.26       95.21     19.06 o 
   3  12   9      558.08      538.91     34.77 o 
   4  12   9        4.77        5.27      8.36 o 
   5  12   9        1.63        0.75      7.86 o 
   6  12   9       13.21       22.15      9.03 o 
  -3  13   9       14.51       -3.76     23.66 o 
  -2  13   9       62.58       55.09     23.74 o 
  -1  13   9        1.66      -10.03     18.98 o 
   0  13   9       32.08        9.36     18.22 o 
   1  13   9       17.87       20.98     14.29 o 
   2  13   9       48.31       72.31     30.43 o 
   3  13   9        9.57       -2.26     12.87 o 
   4  13   9       34.52       40.88     20.48 o 
   0  14   9       70.53       41.04     21.15 o 
   1  14   9       28.05        8.61     24.99 o 
   2  14   9       98.89       91.03     20.40 o 
  -3 -11  10       21.45      -19.89     23.41 o 
  -2 -11  10       16.77       49.82     28.76 o 
  -1 -11  10       11.16       41.88     21.82 o 
   0 -11  10        3.08       28.17     23.49 o 
   1 -11  10        6.41       -9.95     21.15 o 
  -5 -10  10       49.43       32.27     17.14 o 
  -4 -10  10       25.56       30.59     16.55 o 
  -3 -10  10      463.27      412.94     34.44 o 
  -2 -10  10       37.66       52.83     16.89 o 
  -1 -10  10      177.19      141.10     27.33 o 
   0 -10  10       60.28       83.42     24.91 o 
   1 -10  10        0.45       60.77     25.24 o 
   2 -10  10       11.68       10.37     13.04 o 
   3 -10  10      175.38      206.47     26.00 o 
  -6  -9  10        0.90        6.60     14.21 o 
  -5  -9  10       28.21       42.88     21.32 o 
  -4  -9  10      265.26      264.15     27.75 o 
  -3  -9  10       64.37       47.56     15.63 o 
  -2  -9  10       47.68       38.62     11.45 o 
  -1  -9  10       14.01      -12.29     15.05 o 
   0  -9  10       72.49      100.39     25.50 o 
   1  -9  10      122.37      119.45     18.47 o 
   2  -9  10        1.07       19.06     21.82 o 
   3  -9  10        1.36        3.01     12.20 o 
   4  -9  10        0.12       22.40     17.14 o 
  -7  -8  10       10.46       12.79      9.86 o 
  -6  -8  10        1.68        4.93      8.69 o 
  -5  -8  10        0.96       -8.36      8.61 o 
  -4  -8  10       17.77       18.89     18.72 o 
  -3  -8  10      177.37      187.08     16.47 o 
  -2  -8  10        2.03        0.75      9.11 o 
  -1  -8  10      456.78      440.36     41.80 o 
   0  -8  10        4.73       27.84     11.28 o 
   1  -8  10      240.00      213.99     22.57 o 
   2  -8  10        0.89        7.02     10.70 o 
   3  -8  10       68.94       58.51     18.39 o 
   4  -8  10        1.36        5.77     13.37 o 
   5  -8  10      104.69       79.24     22.49 o 
  -7  -7  10        1.99       12.54      8.94 o 
  -6  -7  10       38.26       72.06     11.45 o 
  -5  -7  10       28.27       18.14      8.02 o 
  -4  -7  10       10.91       17.55      8.69 o 
  -3  -7  10      212.20      243.42     26.75 o 
  -2  -7  10      604.07     1143.36     40.88 o 
  -1  -7  10       17.80       18.14     10.95 o 
   0  -7  10       53.16       39.04     11.95 o 
   1  -7  10       12.86       30.18     11.20 o 
   2  -7  10      122.58      101.65     22.74 o 
   3  -7  10      461.55      456.83     32.27 o 
   4  -7  10       35.78       18.31     13.88 o 
   5  -7  10        0.00       -2.76     11.28 o 
   6  -7  10        3.64       -0.25     12.37 o 
  -8  -6  10        4.80        3.01      7.86 o 
  -7  -6  10        3.78        9.03      7.27 o 
  -6  -6  10      413.95      391.04     23.66 o 
  -5  -6  10       13.52       20.23      7.94 o 
  -4  -6  10       97.02      103.82     11.62 o 
  -3  -6  10       93.35      138.01     12.54 o 
  -2  -6  10      133.84      153.39     14.13 o 
  -1  -6  10      170.59      191.17     14.46 o 
   0  -6  10       91.67       72.22     29.26 o 
   1  -6  10      184.49      211.74     20.48 o 
   2  -6  10       13.66       13.04      9.28 o 
   3  -6  10       88.34      103.82     15.55 o 
   4  -6  10       15.34       18.64     13.63 o 
   5  -6  10       98.17       96.30     20.48 o 
   6  -6  10       88.63       98.39     21.57 o 
   7  -6  10       32.24       41.13     16.47 o 
  -8  -5  10       18.13       13.21      8.28 o 
  -7  -5  10       37.30       34.44      8.53 o 
  -6  -5  10      297.85      322.16     26.75 o 
  -5  -5  10        3.87       87.27     10.78 o 
  -4  -5  10        5.27       29.01      7.19 o 
  -3  -5  10        1.74       16.80      5.43 o 
  -2  -5  10       26.37       29.26      5.68 o 
  -1  -5  10      558.44      523.70     22.32 o 
   0  -5  10      596.32      439.19     25.83 o 
   1  -5  10       17.70       -5.02     17.64 o 
   2  -5  10       39.88       31.60     10.28 o 
   3  -5  10       67.31      101.81     18.39 o 
   4  -5  10       21.36       38.28     12.87 o 
   5  -5  10      572.85      919.76     57.09 o 
   6  -5  10       90.67       84.26     18.47 o 
   7  -5  10        2.17        8.02     11.54 o 
  -9  -4  10       25.82       26.92     10.53 o 
  -8  -4  10       52.92       55.84     12.04 o 
  -7  -4  10       16.74       12.62      6.60 o 
  -6  -4  10       32.96       50.41      8.44 o 
  -5  -4  10       14.08       13.12      7.44 o 
  -4  -4  10      644.98      581.96     24.58 o 
  -3  -4  10       25.65       28.17      5.85 o 
  -2  -4  10      221.72      209.90     11.28 o 
  -1  -4  10      604.92      614.56     20.40 o 
   0  -4  10      590.39      558.39     20.98 o 
   1  -4  10        4.06        4.43     10.45 o 
   2  -4  10      282.27      497.70     26.16 o 
   3  -4  10        0.07       -3.18      7.19 o 
   4  -4  10       52.30       72.64     14.71 o 
   5  -4  10        8.72       -1.50      8.53 o 
   6  -4  10       75.70       70.47     15.55 o 
   7  -4  10       14.19       19.48     11.79 o 
   8  -4  10       42.80       39.96      8.28 o 
  -9  -3  10      266.22      251.28     21.65 o 
  -8  -3  10       98.46       89.36     15.30 o 
  -7  -3  10        7.45        0.25      5.85 o 
  -6  -3  10       38.18       48.90      8.11 o 
  -5  -3  10      328.44      300.60     16.22 o 
  -4  -3  10      866.23      787.77     24.66 o 
  -3  -3  10      152.26      151.97      9.53 o 
  -2  -3  10      110.68      109.34      7.11 o 
  -1  -3  10       11.85       13.71      4.43 o 
   0  -3  10      100.97       94.37      7.61 o 
   1  -3  10      654.67      709.94     35.02 o 
   2  -3  10      188.81      164.17     14.80 o 
   3  -3  10       69.18       95.04     15.55 o 
   4  -3  10       13.27       14.04      8.44 o 
   5  -3  10      186.87      222.85     23.74 o 
   6  -3  10       38.01       60.94     13.37 o 
   7  -3  10      212.81      217.34     15.88 o 
   8  -3  10       41.29       49.90     12.79 o 
  -9  -2  10       51.26       63.61     13.04 o 
  -8  -2  10      130.16      362.54     24.91 o 
  -7  -2  10       83.72       77.91     11.87 o 
  -6  -2  10       73.75       85.85     13.29 o 
  -5  -2  10       30.37       22.40      5.77 o 
  -4  -2  10       56.83       50.15      6.77 o 
  -3  -2  10        0.00        0.42      2.59 o 
  -2  -2  10      440.40      463.51     15.38 o 
  -1  -2  10      323.38      390.46     17.80 o 
   0  -2  10      311.79      307.37     10.28 o 
   1  -2  10     1680.67     1671.16     59.94 o 
   2  -2  10      469.70      495.20     22.99 o 
   3  -2  10      382.82        2.42      4.26 o 
   4  -2  10       62.29       71.22     12.96 o 
   5  -2  10      169.86      210.82     20.90 o 
   6  -2  10       14.46       24.58      6.52 o 
   7  -2  10        1.00        5.27      4.60 o 
   8  -2  10       48.25       48.90     11.70 o 
  -9  -1  10       11.04       32.94     11.37 o 
  -8  -1  10      103.28       69.30     13.29 o 
  -7  -1  10      165.58      191.09     16.97 o 
  -6  -1  10       71.16       64.20      8.36 o 
  -5  -1  10        5.54        1.67      4.51 o 
  -4  -1  10       59.41       82.17     12.71 o 
  -3  -1  10     1070.33     1054.09     20.40 o 
  -2  -1  10     2288.08     2374.42     42.80 o 
  -1  -1  10     1124.59     1089.87     25.08 o 
   0  -1  10      465.60      535.99     23.49 o 
   1  -1  10       44.55       73.64      9.45 o 
   2  -1  10      196.70      253.45     11.70 o 
   4  -1  10       26.61       19.64      7.19 o 
   5  -1  10       49.36       51.49      7.36 o 
   6  -1  10       16.79       25.24      5.60 o 
   7  -1  10      165.54      175.96     16.47 o 
   8  -1  10      132.28      132.16     13.79 o 
  -9   0  10       74.01       88.19     14.13 o 
  -8   0  10      144.78      114.10     14.46 o 
  -7   0  10        1.21        4.43      6.60 o 
  -6   0  10      189.89      184.32     13.04 o 
  -5   0  10      195.07      156.73     11.20 o 
  -4   0  10       83.56       94.71     10.95 o 
  -3   0  10      105.52      122.04     17.47 o 
  -2   0  10       25.11       32.43      3.68 o 
  -1   0  10      447.75      499.88     13.88 o 
   0   0  10      196.76      246.34     12.62 o 
   1   0  10      917.03      937.23     25.83 o 
   2   0  10       10.40        9.20      2.67 o 
   3   0  10     1410.64     1493.70     43.72 o 
   4   0  10       30.18       52.66      7.11 o 
   5   0  10      936.32      974.84     35.69 o 
   6   0  10       39.07       43.47      5.85 o 
   7   0  10      405.81      381.76     45.47 o 
  -9   1  10      511.00      581.30     35.28 o 
  -8   1  10       22.67       31.10      9.53 o 
  -7   1  10       23.76       23.74     11.20 o 
  -6   1  10       58.24       61.94      9.95 o 
  -5   1  10      329.51      383.10     17.39 o 
  -4   1  10       21.02       23.24      5.27 o 
  -3   1  10       45.74      128.06     11.54 o 
  -2   1  10      201.02      270.17      9.70 o 
  -1   1  10     1332.83     1360.20     26.75 o 
   0   1  10     3162.14     3168.45     57.51 o 
   1   1  10     1902.54     2335.55     51.74 o 
   2   1  10      227.09      223.69      8.53 o 
   3   1  10      139.93      167.02     17.30 o 
   4   1  10      106.89      121.54      7.44 o 
   5   1  10        0.33        0.92      3.34 o 
   6   1  10        9.53        0.59      3.26 o 
  -9   2  10      125.55      104.41     16.13 o 
  -8   2  10      259.46      234.81     21.98 o 
  -7   2  10      138.02      133.66     16.38 o 
  -6   2  10      398.56      390.12     46.73 o 
  -5   2  10        1.23       11.37      5.68 o 
  -4   2  10      241.32      197.36     14.54 o 
  -3   2  10      282.09      294.24     12.37 o 
  -2   2  10      303.32      388.87     11.95 o 
  -1   2  10      152.59      188.92      8.02 o 
   0   2  10       20.36      104.82     15.80 o 
   1   2  10      885.57      875.87     18.47 o 
   2   2  10      245.67      280.03     10.53 o 
   3   2  10      204.79      204.46     12.62 o 
   4   2  10       69.47       71.05      6.02 o 
   5   2  10      484.36      471.71     18.14 o 
   6   2  10        7.73       16.05      4.01 o 
   7   2  10      657.11      631.53     28.42 o 
  -9   3  10       34.22       67.96     13.88 o 
  -8   3  10      293.62      294.99     53.00 o 
  -7   3  10     1343.98     1316.90     51.41 o 
  -6   3  10        3.08       29.67     16.80 o 
  -4   3  10       95.70       97.22     11.03 o 
  -3   3  10      481.15      578.20     21.07 o 
  -2   3  10        0.00       18.72      3.59 o 
  -1   3  10      249.78      382.26     14.04 o 
   0   3  10      416.45      548.86     16.05 o 
   1   3  10      531.69      556.89     15.55 o 
   2   3  10      706.59      653.52     17.30 o 
   3   3  10      691.26      693.73     25.66 o 
   4   3  10       97.16       93.96      8.28 o 
   5   3  10      199.72      221.18     12.62 o 
   6   3  10       82.68       86.10      8.36 o 
   7   3  10       24.09       40.63      6.19 o 
   8   3  10       19.18       18.47      7.02 o 
   9   3  10        1.35        5.60      8.28 o 
  -9   4  10       96.49       61.27     16.13 o 
  -8   4  10       14.34       16.97     10.37 o 
  -7   4  10       10.47       21.90      9.45 o 
  -6   4  10      288.76      330.19     24.07 o 
  -5   4  10      604.38      680.43     27.17 o 
  -4   4  10      737.78      675.00     32.43 o 
  -3   4  10       17.84       22.57      6.35 o 
  -2   4  10      135.27      133.33      7.27 o 
  -1   4  10       53.63       56.93      5.60 o 
   0   4  10      603.89      690.97     16.38 o 
   1   4  10       12.47       14.71      3.09 o 
   2   4  10       24.09       20.40      6.35 o 
   3   4  10      526.39      498.12     19.56 o 
   4   4  10      382.26      349.91     36.86 o 
   5   4  10        4.92       12.87      6.19 o 
   6   4  10       43.07       50.15      7.44 o 
   7   4  10       53.57       63.36      8.28 o 
   8   4  10       19.77       18.98      7.94 o 
   9   4  10      210.81      193.43     37.70 o 
  -8   5  10        1.70       20.65     10.53 o 
  -7   5  10       96.42       97.63     15.13 o 
  -6   5  10      587.98      585.14     32.27 o 
  -5   5  10     2209.61     2066.72     58.43 o 
  -4   5  10      266.68      316.31     18.14 o 
  -3   5  10      108.88       99.14     10.28 o 
  -2   5  10       30.15       26.75      4.26 o 
  -1   5  10       20.19       40.54      4.60 o 
   0   5  10        2.89        2.09      2.76 o 
   1   5  10      256.39      254.54     11.20 o 
   2   5  10      543.27      525.21     18.81 o 
   3   5  10      224.73      239.24     12.87 o 
   4   5  10        8.13       10.78      4.51 o 
   5   5  10       37.28       60.10      8.36 o 
   6   5  10      110.55      117.36     11.62 o 
   7   5  10      164.64      149.38     13.04 o 
   8   5  10       66.48      105.24     22.82 o 
   9   5  10       16.59       19.73      9.61 o 
  -8   6  10       11.55       16.63     13.79 o 
  -7   6  10       73.03       72.72     22.65 o 
  -6   6  10        2.80       12.46      9.53 o 
  -5   6  10       33.75       44.55      9.36 o 
  -4   6  10      194.42      231.30     22.57 o 
  -3   6  10        0.15       -5.60      5.60 o 
  -2   6  10      534.16      516.76     20.15 o 
  -1   6  10      186.19      196.11     10.20 o 
   0   6  10        7.51        3.93      2.76 o 
   1   6  10        1.71       -3.43      3.59 o 
   2   6  10      840.10      933.63     29.09 o 
   3   6  10       27.01       64.53      7.36 o 
   4   6  10        1.63       -1.17      4.35 o 
   5   6  10       68.26       64.20      9.20 o 
   6   6  10      216.29      178.05     14.96 o 
   7   6  10       56.00       77.99     10.70 o 
   8   6  10       13.15        6.10      9.11 o 
   9   6  10        0.46        3.34      9.53 o 
  -8   7  10       37.84       67.71     15.55 o 
  -7   7  10       41.49       59.68     14.38 o 
  -6   7  10       22.45       78.33     12.71 o 
  -5   7  10      173.50      186.99     15.97 o 
  -4   7  10      267.23      279.86     18.14 o 
  -3   7  10     1875.76     1702.51     49.90 o 
  -2   7  10      873.34      769.54     23.41 o 
  -1   7  10      396.07      370.90     12.20 o 
   0   7  10       41.06       26.41      4.68 o 
   1   7  10       22.90       19.23      6.60 o 
   2   7  10        0.14       11.70      5.10 o 
   3   7  10      134.26      156.98     12.04 o 
   4   7  10      187.06      188.16     13.29 o 
   5   7  10      150.84      182.48     17.89 o 
   6   7  10       24.71       25.83      7.86 o 
   7   7  10        0.20        1.34      6.27 o 
   8   7  10      138.81       98.72     28.34 o 
  -7   8  10      406.96      455.74     48.65 o 
  -6   8  10       28.47       31.60     11.20 o 
  -5   8  10        7.80        6.44     10.11 o 
  -4   8  10        0.97        4.18      8.11 o 
  -3   8  10       77.30       90.53     11.79 o 
  -2   8  10      100.74       71.22     12.96 o 
  -1   8  10       65.91       66.79      8.28 o 
   0   8  10      177.88      177.72     10.95 o 
   1   8  10      296.12      335.03     16.30 o 
   2   8  10       10.24        4.51      5.60 o 
   3   8  10       16.75       20.65      6.44 o 
   4   8  10      553.36      549.86     22.07 o 
   5   8  10       69.92       94.63     12.79 o 
   6   8  10       35.38       26.83      9.03 o 
   7   8  10        0.59       -0.17      6.19 o 
   8   8  10       38.36       38.54     13.29 o 
  -6   9  10       66.45       32.77     13.29 o 
  -5   9  10       67.85       66.46     12.62 o 
  -4   9  10       89.56       85.93     12.71 o 
  -3   9  10      156.79      107.25     13.04 o 
  -2   9  10       17.17       15.63     10.87 o 
  -1   9  10      913.79      860.16     27.00 o 
   0   9  10     1107.06     1115.53     41.71 o 
   1   9  10      370.89      359.78     15.72 o 
   2   9  10       63.40       62.19      9.70 o 
   3   9  10      102.44      108.17     18.31 o 
   4   9  10        5.71        0.50      5.93 o 
   5   9  10        0.06       -5.10      5.77 o 
   6   9  10        0.50        2.17      7.27 o 
   7   9  10       30.31       32.85     10.45 o 
   8   9  10       36.74       34.11     13.71 o 
  -6  10  10      152.81      155.15     18.14 o 
  -5  10  10      640.80      656.78     41.96 o 
  -4  10  10       28.67       14.29     10.37 o 
  -3  10  10       76.36       62.86     12.29 o 
  -2  10  10        4.85        2.34      8.86 o 
  -1  10  10       18.69        7.61      9.61 o 
   0  10  10       59.82       57.09     12.46 o 
   1  10  10       54.70       49.24     11.62 o 
   2  10  10       75.96       79.91      9.53 o 
   3  10  10      168.76      176.71     15.38 o 
   4  10  10        2.61        9.70      7.02 o 
   5  10  10        2.09       -0.50      6.60 o 
   6  10  10      146.31      130.32     16.63 o 
   7  10  10       20.19       13.71      9.20 o 
  -5  11  10        0.83       -7.94     10.87 o 
  -4  11  10      158.71      172.78     18.72 o 
  -3  11  10       73.42       80.00     16.63 o 
  -2  11  10       58.01       66.71     23.07 o 
  -1  11  10       52.65       51.91     21.82 o 
   0  11  10       39.33       38.20     11.79 o 
   1  11  10      283.18      276.52     21.07 o 
   2  11  10      948.60     1060.02     49.99 o 
   3  11  10      217.79      226.28     15.80 o 
   4  11  10       94.47      112.01     13.37 o 
   5  11  10       23.63       16.13      8.44 o 
   6  11  10       20.37       19.73     10.45 o 
   7  11  10       20.86       16.89     10.45 o 
  -4  12  10       25.01       38.79     24.41 o 
  -3  12  10      539.09      591.41     49.07 o 
  -2  12  10       15.63       -7.02     20.15 o 
  -1  12  10       45.59       12.12     18.72 o 
   0  12  10       22.92       40.54     11.95 o 
   1  12  10        0.04       15.63     15.88 o 
   2  12  10       21.90       31.10     14.63 o 
   3  12  10       19.48       13.46     10.37 o 
   4  12  10       38.08       43.80     10.87 o 
   5  12  10       61.54       57.85     10.45 o 
   6  12  10        0.08       20.31      9.78 o 
  -2  13  10      155.93      151.38     31.10 o 
  -1  13  10       24.06       -3.51     19.23 o 
   0  13  10        4.78       -2.17     29.59 o 
   1  13  10        0.93       -2.09     21.07 o 
   2  13  10       39.42       52.24     17.47 o 
   3  13  10       74.65       50.49     16.38 o 
   4  13  10      578.40      605.37     38.45 o 
   0  14  10        2.42      -20.98     26.33 o 
   1  14  10        2.13        4.85     27.84 o 
   2  14  10       13.35       -1.59     18.39 o 
  -2 -11  11        7.12       14.38     20.23 o 
  -1 -11  11       91.44      137.42     24.49 o 
   0 -11  11       31.89       41.13     24.91 o 
  -4 -10  11       38.78       20.06     16.38 o 
  -3 -10  11        3.24        8.11     14.54 o 
  -2 -10  11      281.13      270.33     29.09 o 
  -1 -10  11       52.02       93.96     24.74 o 
   0 -10  11       40.27       54.17     24.58 o 
   1 -10  11        2.47      -17.97     20.15 o 
   2 -10  11        0.51        1.42     11.70 o 
   3 -10  11       11.21       22.82     25.33 o 
  -6  -9  11       41.63       23.57     15.38 o 
  -5  -9  11       92.63       66.29     18.39 o 
  -4  -9  11      157.66      174.46     24.24 o 
  -3  -9  11       32.73       19.89     14.80 o 
  -2  -9  11       42.97       67.12     16.97 o 
  -1  -9  11        2.66       20.81     18.39 o 
   0  -9  11        0.10       44.97     20.31 o 
   1  -9  11       15.86       40.46     20.06 o 
   2  -9  11        9.67       33.27     13.63 o 
   3  -9  11       32.91       22.49     14.80 o 
   4  -9  11       53.69       53.16     19.73 o 
  -6  -8  11       11.40       -1.17     10.78 o 
  -5  -8  11        0.77        8.02     13.04 o 
  -4  -8  11       34.29       49.15     15.63 o 
  -3  -8  11      715.84      693.81     30.85 o 
  -2  -8  11      213.85      249.94     19.73 o 
  -1  -8  11       50.47      119.03     24.24 o 
   0  -8  11      981.69      959.71     53.33 o 
   1  -8  11        3.90        2.84     31.51 o 
   2  -8  11       84.24       82.50     16.38 o 
   3  -8  11       17.32       39.46     13.79 o 
   4  -8  11        6.96       13.79     14.13 o 
   5  -8  11        1.39       12.62     15.13 o 
  -7  -7  11        5.12        4.51      8.11 o 
  -6  -7  11        9.81        0.42      7.94 o 
  -5  -7  11       39.49       28.42     10.78 o 
  -4  -7  11       76.74       76.82     16.30 o 
  -3  -7  11      207.63      213.07     17.14 o 
  -2  -7  11      312.72      310.88     20.98 o 
  -1  -7  11        7.30       12.71     15.55 o 
   0  -7  11      157.05      183.32     23.07 o 
   1  -7  11       95.35       65.37     17.55 o 
   2  -7  11       25.69       24.16     37.28 o 
   3  -7  11        0.33       -3.18      8.86 o 
   4  -7  11        0.03       23.15     14.21 o 
   5  -7  11       52.65       75.23     20.90 o 
   6  -7  11       12.01      128.98     25.16 o 
  -8  -6  11       22.15       16.97      8.94 o 
  -7  -6  11        0.16        1.25      7.36 o 
  -6  -6  11      199.00      189.25     16.30 o 
  -5  -6  11       82.21       82.92     11.54 o 
  -4  -6  11       48.29       59.35     10.87 o 
  -3  -6  11        6.06       72.47      9.11 o 
  -2  -6  11       12.44       24.58      9.20 o 
  -1  -6  11      526.53      522.53     22.65 o 
   0  -6  11      267.99      258.63     23.15 o 
   1  -6  11      101.60       82.09     29.26 o 
   2  -6  11     1319.03     1089.36     47.65 o 
   3  -6  11       23.97       19.64     12.20 o 
   4  -6  11      101.60      106.16     20.65 o 
   5  -6  11       56.66       82.25     19.64 o 
   6  -6  11       36.54       51.24     17.47 o 
   7  -6  11       36.91       57.18     18.89 o 
  -8  -5  11        4.78        4.43      9.45 o 
  -7  -5  11      107.89       96.38     15.63 o 
  -6  -5  11      285.35      263.23     17.64 o 
  -5  -5  11       21.80      272.17     18.31 o 
  -4  -5  11      128.25      140.10     12.87 o 
  -3  -5  11       42.63       43.05      7.02 o 
  -2  -5  11        0.83       -8.94      8.94 o 
  -1  -5  11      303.66      315.81     24.83 o 
   0  -5  11      346.87      329.68     24.99 o 
   1  -5  11       12.54       -5.85      6.85 o 
   2  -5  11      611.70      491.77     27.67 o 
   3  -5  11      510.05      429.16     34.77 o 
   4  -5  11      223.57      210.48     26.75 o 
   5  -5  11       12.77       15.13     12.29 o 
   6  -5  11       10.82       15.55     13.21 o 
   7  -5  11       47.22       58.35     17.39 o 
  -8  -4  11       24.29       24.07      8.86 o 
  -7  -4  11        3.34        8.02      6.69 o 
  -6  -4  11       68.31       83.01     10.45 o 
  -5  -4  11        1.62        3.93      5.35 o 
  -4  -4  11        0.02       46.48     15.97 o 
  -3  -4  11      100.16      111.01      8.53 o 
  -2  -4  11      149.01      155.81      9.61 o 
  -1  -4  11       45.00       53.75      9.28 o 
   0  -4  11       61.22       60.69     13.46 o 
   1  -4  11      107.17      103.99     13.79 o 
   2  -4  11      690.62      763.69     57.09 o 
   3  -4  11      116.11       90.86     17.22 o 
   4  -4  11      661.88      543.18     38.37 o 
   5  -4  11       52.17       23.91     12.37 o 
   6  -4  11       95.72      100.73     18.72 o 
   7  -4  11       46.48       53.16     14.96 o 
   8  -4  11       35.76       46.23     10.37 o 
  -9  -3  11       21.57       16.47      9.78 o 
  -8  -3  11       56.53       57.93     12.04 o 
  -7  -3  11       57.41       65.03      9.61 o 
  -6  -3  11        0.18        6.94      5.93 o 
  -5  -3  11      296.46      264.23     17.22 o 
  -4  -3  11      724.43      676.17     22.57 o 
  -3  -3  11      103.86       84.76      7.11 o 
  -2  -3  11      695.26      620.83     33.10 o 
  -1  -3  11       49.89       62.78      7.44 o 
   0  -3  11       61.72       73.98      7.77 o 
   1  -3  11      439.09      422.05     23.41 o 
   2  -3  11       89.31       84.26     12.04 o 
   3  -3  11       75.12       75.40     14.29 o 
   4  -3  11      618.65      556.55     37.11 o 
   5  -3  11      528.36      434.09     31.51 o 
   6  -3  11      351.06      317.06     26.16 o 
   7  -3  11       20.47       39.96      8.19 o 
   8  -3  11       16.19       17.89     11.37 o 
  -9  -2  11        5.51       -5.93      8.78 o 
  -8  -2  11        7.31       41.04     18.31 o 
  -7  -2  11       73.35       98.30     10.95 o 
  -6  -2  11        0.57       11.79      5.68 o 
  -5  -2  11        4.70        0.50      4.93 o 
  -4  -2  11      222.04      231.38     13.71 o 
  -3  -2  11        3.00        4.10      3.68 o 
  -2  -2  11       17.64       17.55      3.51 o 
  -1  -2  11      138.26      165.01      8.61 o 
   0  -2  11      212.76      458.00     27.00 o 
   1  -2  11       83.79      102.48     14.04 o 
   2  -2  11      677.31      692.64     30.09 o 
   3  -2  11       55.22       10.87      5.85 o 
   4  -2  11     1317.77     1259.31     66.12 o 
   5  -2  11      176.62      183.48     15.21 o 
   6  -2  11      143.84      146.95     13.12 o 
   7  -2  11        0.24       -4.85      4.85 o 
   8  -2  11       96.27       89.86     14.63 o 
  -9  -1  11        6.62        4.10      8.44 o 
  -8  -1  11       34.96       45.47     10.78 o 
  -7  -1  11        9.58       13.29      9.03 o 
  -6  -1  11       20.39       17.72      6.19 o 
  -5  -1  11       33.02       50.24      7.27 o 
  -4  -1  11       45.89       43.80      6.77 o 
  -3  -1  11      324.58      311.38     10.62 o 
  -2  -1  11     1226.12     1202.30     26.08 o 
  -1  -1  11      153.36      146.20     11.87 o 
   0  -1  11     1607.06     1646.50     32.27 o 
   1  -1  11      124.91      206.72     26.83 o 
   2  -1  11      320.28      338.63     15.38 o 
   3  -1  11      269.57        1.25      3.09 o 
   4  -1  11        3.00        5.18      4.76 o 
   5  -1  11      114.40       94.46     10.20 o 
   6  -1  11      287.66      268.08     14.63 o 
   7  -1  11      143.39      106.66     14.13 o 
   8  -1  11      179.32      177.55     17.80 o 
   9  -1  11       18.15       44.64     10.87 o 
  -9   0  11       33.16       30.68     10.78 o 
  -8   0  11       12.00        2.26      7.94 o 
  -7   0  11        2.22        5.93      6.69 o 
  -6   0  11       70.54       84.51      9.53 o 
  -5   0  11       19.52       21.07      5.85 o 
  -4   0  11       31.57       31.93      6.02 o 
  -3   0  11       13.70       18.39      3.59 o 
  -2   0  11      477.36      530.22     12.96 o 
  -1   0  11       54.62       68.96      6.27 o 
   0   0  11        4.78        3.59      3.09 o 
   1   0  11       15.35       17.80      4.35 o 
   2   0  11      184.23      265.15     13.21 o 
   3   0  11        6.51        3.34      2.84 o 
   4   0  11      273.08      249.77     24.83 o 
   5   0  11      109.82      116.44     10.53 o 
   6   0  11     1408.80     1252.95     44.72 o 
   7   0  11      273.28      246.34     18.06 o 
   8   0  11       40.86       39.87      8.94 o 
  -9   1  11      115.62      115.77     17.89 o 
  -8   1  11      108.21      115.36     22.57 o 
  -7   1  11        9.58       10.11      7.27 o 
  -6   1  11        1.60        2.09      5.60 o 
  -5   1  11       57.87       50.15      8.02 o 
  -4   1  11       10.91        1.00      4.93 o 
  -3   1  11        7.05       40.88      4.93 o 
  -2   1  11      281.69      326.93     11.45 o 
  -1   1  11       13.91       31.18      4.10 o 
   0   1  11      484.60      521.95     13.04 o 
   2   1  11     1101.78     1441.20     70.89 o 
   4   1  11      144.42      160.50     11.12 o 
   5   1  11       64.79       96.63      8.53 o 
   6   1  11       57.46       55.09      7.11 o 
   7   1  11       64.90       81.33     10.95 o 
   8   1  11      186.60      188.75     14.96 o 
  -9   2  11      157.48      136.09     18.39 o 
  -8   2  11       52.61       31.18     10.53 o 
  -7   2  11       46.44       35.78     14.38 o 
  -6   2  11        6.55        3.09      5.77 o 
  -5   2  11        0.04       -0.08      5.10 o 
  -4   2  11      222.52      230.63     14.88 o 
  -3   2  11      131.88      125.64      9.45 o 
  -2   2  11       85.67      122.29      7.02 o 
  -1   2  11      428.27      455.41     13.21 o 
   0   2  11      215.36      597.85     23.24 o 
   1   2  11       11.74       15.13      3.09 o 
   2   2  11       18.03       11.03      6.52 o 
   3   2  11       75.14       47.90     12.12 o 
   4   2  11       32.82       24.83      4.93 o 
   5   2  11        0.49        1.92      3.59 o 
   6   2  11      146.92      142.61     10.28 o 
   7   2  11       64.36       73.64      7.44 o 
   8   2  11      810.11      784.26     41.80 o 
  -9   3  11       38.87       24.66     16.72 o 
  -8   3  11      175.39      186.07     20.56 o 
  -7   3  11      321.17      291.57     27.75 o 
  -6   3  11      391.65      353.09     20.48 o 
  -5   3  11       20.43       17.05      7.11 o 
  -4   3  11       96.76      105.83     10.87 o 
  -3   3  11      256.50      244.76     14.88 o 
  -2   3  11       21.97       84.01      5.93 o 
  -1   3  11      182.91      226.53     15.05 o 
   0   3  11      176.95      270.08     20.15 o 
   1   3  11       95.07       87.60      8.19 o 
   2   3  11      119.86      123.63      9.20 o 
   3   3  11      120.07      157.24     15.38 o 
   4   3  11      280.32      285.38     14.04 o 
   5   3  11      141.20      137.59      9.03 o 
   6   3  11       49.16       51.99      6.94 o 
   7   3  11        0.50       70.22      7.94 o 
   8   3  11       75.03       68.63     12.04 o 
   9   3  11       14.83       15.05      9.28 o 
  -8   4  11       42.24       50.49     13.12 o 
  -7   4  11      254.64      224.36     21.57 o 
  -6   4  11      117.21      109.25     12.12 o 
  -5   4  11      222.91      239.32     16.22 o 
  -4   4  11       73.53       83.51     10.20 o 
  -3   4  11       12.06      103.74     10.11 o 
  -2   4  11      131.42      147.54      8.78 o 
  -1   4  11      837.19      813.68     19.14 o 
   0   4  11        0.22        4.51      2.93 o 
   1   4  11      719.39      716.38     17.97 o 
   2   4  11       16.64       30.51      5.52 o 
   3   4  11      120.02      107.33      9.53 o 
   4   4  11        0.11        1.42      3.76 o 
   5   4  11       47.89       80.25      8.86 o 
   6   4  11        0.00        2.84      4.68 o 
   7   4  11       10.94       11.62      5.52 o 
   8   4  11       77.03       68.63     11.95 o 
   9   4  11       14.18        1.67      9.28 o 
  -8   5  11        0.06       -5.52      9.36 o 
  -7   5  11        6.38        9.03      9.20 o 
  -6   5  11       98.37      108.33     12.62 o 
  -5   5  11      697.77      644.32     36.20 o 
  -4   5  11      929.66      965.06     32.52 o 
  -3   5  11       16.74        9.70      6.27 o 
  -2   5  11      144.40      154.31     11.87 o 
  -1   5  11      355.54      337.71     11.45 o 
   0   5  11      123.55      129.40      8.86 o 
   1   5  11      294.74      305.03     10.78 o 
   2   5  11        9.85        5.18      4.26 o 
   3   5  11        9.44        6.27      4.10 o 
   4   5  11      277.69      261.22     17.47 o 
   5   5  11      102.70      123.88     17.64 o 
   6   5  11       77.97       90.86     10.70 o 
   7   5  11      100.88      100.31     11.20 o 
   8   5  11        9.28       13.96      6.44 o 
   9   5  11        2.27        8.86      9.20 o 
  -8   6  11        7.51       14.80     14.04 o 
  -7   6  11       12.98        5.68      9.45 o 
  -6   6  11       75.36       87.52     12.12 o 
  -5   6  11      172.11      263.06     22.57 o 
  -4   6  11      351.32      324.67     19.39 o 
  -3   6  11       57.59       59.77     26.50 o 
  -2   6  11        9.44        9.36      6.35 o 
  -1   6  11       52.09       44.14      5.43 o 
   0   6  11        2.39        0.92      2.93 o 
   1   6  11      617.47      622.84     19.39 o 
   2   6  11       39.94       28.67      6.10 o 
   3   6  11      366.22      388.87     17.97 o 
   4   6  11      110.44      136.59     19.23 o 
   5   6  11      358.19      370.98     20.73 o 
   6   6  11       23.58       28.34     10.45 o 
   7   6  11        2.95        8.78      6.52 o 
   8   6  11        4.15        1.17      6.60 o 
   9   6  11        7.59        4.18      9.95 o 
  -7   7  11        6.50        5.27      9.95 o 
  -6   7  11       26.61       34.52     10.03 o 
  -5   7  11        3.67        6.19      9.28 o 
  -4   7  11        0.28        2.93      6.44 o 
  -3   7  11      389.46      380.26     21.15 o 
  -2   7  11     1012.26      953.11     27.50 o 
  -1   7  11        0.05       -4.01      4.01 o 
   0   7  11       10.57       12.04      4.18 o 
   1   7  11       94.99      133.41      9.86 o 
   2   7  11       79.67       97.13     10.20 o 
   3   7  11      117.22      149.80     12.04 o 
   4   7  11       10.08       15.55      5.68 o 
   5   7  11       73.21       90.53     12.71 o 
   6   7  11       90.69       85.26     14.96 o 
   7   7  11       10.65       20.98      7.61 o 
   8   7  11       24.81        0.25      7.27 o 
  -7   8  11       51.04       64.53     15.05 o 
  -6   8  11       16.44       13.37     11.79 o 
  -5   8  11        7.71       -0.08      9.28 o 
  -4   8  11       68.88       60.35     11.12 o 
  -3   8  11       31.38       25.41      8.61 o 
  -2   8  11      702.69      641.15     36.70 o 
  -1   8  11      648.45      551.37     19.81 o 
   0   8  11       14.88       39.12     10.28 o 
   1   8  11       28.26       27.84      7.19 o 
   2   8  11       82.02       90.78     10.53 o 
   3   8  11      155.16      179.81     13.96 o 
   4   8  11       48.67       45.47      7.86 o 
   5   8  11      154.74      167.43     16.80 o 
   6   8  11       61.78       71.72     11.54 o 
   7   8  11      227.38      193.51     18.22 o 
   8   8  11       28.23       21.48     12.20 o 
  -6   9  11        0.00        1.34     14.29 o 
  -5   9  11       36.66       40.96     11.37 o 
  -4   9  11       90.50       92.62     13.12 o 
  -3   9  11       19.89       17.72      8.86 o 
  -2   9  11      123.90       81.59     12.04 o 
  -1   9  11       37.63       51.99     11.45 o 
   0   9  11      261.58      321.49     18.31 o 
   1   9  11        5.82        8.53      7.44 o 
   2   9  11       41.26       30.09      7.52 o 
   3   9  11        0.85       11.87      6.44 o 
   4   9  11        7.96       10.28      6.52 o 
   5   9  11        1.47        5.85      6.44 o 
   6   9  11        0.54       -6.77      6.77 o 
   7   9  11       49.86       38.95     10.62 o 
   8   9  11       12.46       -0.50      8.11 o 
  -6  10  11       58.23       46.31     13.54 o 
  -5  10  11       48.35       35.61     12.37 o 
  -4  10  11       13.90       10.95      9.78 o 
  -3  10  11        2.84        0.17      8.69 o 
  -2  10  11       32.58       11.03     19.06 o 
  -1  10  11        0.61        2.01      9.36 o 
   0  10  11      635.95      595.34     28.92 o 
   1  10  11     1072.00      975.93     32.35 o 
   2  10  11      108.71      135.42     13.71 o 
   3  10  11       10.47        8.94      6.85 o 
   4  10  11       83.11       64.53     10.20 o 
   5  10  11        4.67        0.84     10.53 o 
   6  10  11        8.92        6.85      8.28 o 
   7  10  11       80.98       74.31     13.88 o 
  -5  11  11       24.16       21.57     15.13 o 
  -4  11  11        5.68      -14.21     14.21 o 
  -3  11  11       86.38       62.28     28.09 o 
  -2  11  11      108.57      136.50     26.92 o 
  -1  11  11       38.42       45.06     20.81 o 
   0  11  11      257.56      251.86     21.23 o 
   1  11  11       17.19       33.02     13.46 o 
   2  11  11        0.29       -1.76      7.19 o 
   3  11  11        0.76        5.77      6.77 o 
   4  11  11       53.62       55.25     10.78 o 
   5  11  11        4.97       14.46      8.36 o 
   6  11  11        3.78       14.46      7.94 o 
  -4  12  11       43.71      -13.37     22.49 o 
  -3  12  11       34.78       22.74     23.82 o 
  -2  12  11       12.67       17.64     22.07 o 
  -1  12  11       46.36       34.61     20.40 o 
   0  12  11        1.47       10.20     11.12 o 
   1  12  11        0.01       34.44     13.79 o 
   2  12  11      210.63      185.41     24.49 o 
   3  12  11      667.90      649.42     37.28 o 
   4  12  11      121.34      122.38     12.87 o 
   5  12  11        1.53        7.61      8.69 o 
  -2  13  11       21.28       15.97     22.90 o 
  -1  13  11       81.18      111.93     26.00 o 
   0  13  11       68.22       72.98     22.57 o 
   1  13  11        9.99        1.59     13.63 o 
   2  13  11       58.99       36.86     15.80 o 
   3  13  11       38.66       27.75     15.13 o 
   4  13  11       55.01       47.90     13.96 o 
   1  14  11       33.91       14.63     16.63 o 
  -4 -10  12        0.05      -10.45     14.21 o 
  -3 -10  12        0.95       -2.76     23.07 o 
  -2 -10  12       20.26        7.27     14.88 o 
  -1 -10  12       37.76       37.87     17.80 o 
   0 -10  12       46.19       76.07     25.83 o 
   1 -10  12      109.17      154.23     33.10 o 
   2 -10  12       10.01        8.36     14.13 o 
  -5  -9  12       15.24       -4.01     13.63 o 
  -4  -9  12       45.05       47.56     17.22 o 
  -3  -9  12      574.36      542.76     39.71 o 
  -2  -9  12       90.02      101.40     19.89 o 
  -1  -9  12        4.81      -22.82     26.33 o 
   0  -9  12        9.10       54.33     23.15 o 
   1  -9  12      246.75      262.98     27.25 o 
   2  -9  12       41.65       58.26     16.63 o 
   3  -9  12       82.07       80.33     18.47 o 
  -6  -8  12       27.91       54.50     17.89 o 
  -5  -8  12       88.54       68.13     18.47 o 
  -4  -8  12       83.20       84.18     19.98 o 
  -3  -8  12      197.72      187.41     17.39 o 
  -2  -8  12       56.12       26.67     16.38 o 
  -1  -8  12        0.00       -6.19     15.21 o 
   0  -8  12        0.47        1.00      9.95 o 
   1  -8  12       12.73       13.63     15.72 o 
   2  -8  12       15.52        5.43     11.45 o 
   3  -8  12       84.83       99.72     18.39 o 
   4  -8  12       36.97       57.68     18.89 o 
   5  -8  12      114.44       65.12     21.32 o 
  -7  -7  12       46.89       50.99     10.95 o 
  -6  -7  12        0.17       10.28     10.53 o 
  -5  -7  12       34.20       27.92     13.21 o 
  -4  -7  12       17.31       36.53     15.80 o 
  -3  -7  12       45.41       58.68     11.45 o 
  -2  -7  12        5.55       20.15      9.95 o 
  -1  -7  12     1323.85     1197.36     56.09 o 
   0  -7  12      132.75      121.46     17.47 o 
   1  -7  12        6.59       -1.76     10.37 o 
   2  -7  12        4.43       24.24     15.46 o 
   3  -7  12      201.16      196.11     35.86 o 
   4  -7  12       42.57       39.79     16.30 o 
   5  -7  12       37.70      124.63     25.08 o 
  -7  -6  12        1.92        3.93      7.77 o 
  -6  -6  12        9.77        8.61      7.36 o 
  -5  -6  12      134.71      168.94     15.55 o 
  -4  -6  12      155.28      133.33     19.48 o 
  -3  -6  12      194.05      198.61     16.05 o 
  -2  -6  12       12.81       28.59      9.86 o 
  -1  -6  12      815.04      746.47     25.91 o 
   0  -6  12      149.96      137.01     17.47 o 
   1  -6  12        9.95        4.60     11.12 o 
   2  -6  12       96.01      113.10     41.54 o 
   3  -6  12       15.82       31.68     11.54 o 
   4  -6  12       11.02       12.62     12.37 o 
   5  -6  12       79.06       84.93     19.89 o 
   6  -6  12       91.63       52.08     18.81 o 
  -8  -5  12      170.22      162.08     19.64 o 
  -7  -5  12       68.09       59.35     10.45 o 
  -6  -5  12       59.60       47.81      9.03 o 
  -5  -5  12      152.43      194.43     14.46 o 
  -4  -5  12        7.59      305.86     39.37 o 
  -3  -5  12       19.04       26.33      6.27 o 
  -2  -5  12       19.16       24.58     10.28 o 
  -1  -5  12       43.53       60.10      8.86 o 
   0  -5  12        2.32        0.84      8.28 o 
   1  -5  12     1918.65     1647.00     76.57 o 
   2  -5  12        7.13       36.36     13.37 o 
   3  -5  12       12.29        4.51      9.70 o 
   4  -5  12        0.00        3.76     10.53 o 
   5  -5  12       92.83      120.87     22.15 o 
   6  -5  12        9.94       13.29     12.20 o 
   7  -5  12       12.60       -0.92     12.20 o 
  -8  -4  12        4.55        5.60      8.11 o 
  -7  -4  12       69.53       66.54     15.46 o 
  -6  -4  12      102.57       90.78     10.78 o 
  -5  -4  12       27.68       49.15      9.11 o 
  -4  -4  12       30.77       43.38      7.36 o 
  -3  -4  12       26.40       31.68      5.68 o 
  -2  -4  12      120.86      137.51      9.28 o 
  -1  -4  12      248.78      263.65     21.23 o 
   0  -4  12      124.17      123.63     15.63 o 
   1  -4  12     2386.19     2306.29     83.51 o 
   2  -4  12       10.28        7.69     11.62 o 
   3  -4  12        5.00        5.02      8.36 o 
   4  -4  12      193.21      145.28     22.15 o 
   5  -4  12        3.05        0.67      8.86 o 
   6  -4  12        4.18       21.57     11.79 o 
   7  -4  12       71.62       74.81     16.89 o 
  -8  -3  12       92.18      101.23     12.54 o 
  -7  -3  12        0.50       30.68      8.28 o 
  -6  -3  12      275.53      234.89     16.05 o 
  -5  -3  12       26.53       23.15      6.77 o 
  -4  -3  12       41.25       34.27      7.19 o 
  -3  -3  12      219.08      220.01     11.54 o 
  -2  -3  12       31.71       27.59      4.85 o 
  -1  -3  12       11.05       13.96      6.10 o 
   0  -3  12       39.03       43.05     18.06 o 
   1  -3  12      251.45      434.51     24.74 o 
   2  -3  12       16.52       13.88      8.53 o 
   3  -3  12     2303.48     1983.63    101.56 o 
   4  -3  12      125.68       85.60     15.97 o 
   5  -3  12        2.63       44.47     11.95 o 
   6  -3  12       14.96       14.21      7.61 o 
   7  -3  12       31.80       37.87      8.69 o 
   8  -3  12        0.73       17.47     11.28 o 
  -9  -2  12       19.09       25.83     10.87 o 
  -8  -2  12       30.62       32.18     14.71 o 
  -7  -2  12      110.93      111.26     11.95 o 
  -6  -2  12        8.20       11.62      6.94 o 
  -5  -2  12       99.04      128.23     18.14 o 
  -4  -2  12      122.85      120.37     10.37 o 
  -3  -2  12      147.26      155.90     10.03 o 
  -2  -2  12      118.78      148.79      8.11 o 
  -1  -2  12      172.84      208.23     10.20 o 
   0  -2  12        0.21       11.95      4.85 o 
   1  -2  12      172.07      283.79     20.40 o 
   2  -2  12      724.01      725.49     32.43 o 
   3  -2  12     3244.51     2913.75    139.93 o 
   4  -2  12      195.13      215.75     23.66 o 
   5  -2  12        9.11       18.22     13.54 o 
   6  -2  12       68.09       79.83     10.53 o 
   7  -2  12        0.41        0.67      6.10 o 
   8  -2  12        1.10       -2.67      8.69 o 
  -9  -1  12        0.14       17.89     12.12 o 
  -8  -1  12      107.00      116.53     15.05 o 
  -6  -1  12       82.35       84.01      9.86 o 
  -5  -1  12        7.82        7.61      5.43 o 
  -4  -1  12      318.55      314.72     16.38 o 
  -3  -1  12       19.75       20.90      4.60 o 
  -2  -1  12        9.08       12.62      3.68 o 
  -1  -1  12       33.02      241.33     28.00 o 
   0  -1  12       39.68      179.47      9.70 o 
   1  -1  12      251.86      267.41     16.13 o 
   2  -1  12       28.80       32.77      6.85 o 
   3  -1  12      384.85      344.82     29.17 o 
   4  -1  12      163.28      161.83     24.07 o 
   5  -1  12     2229.07     2069.81     72.72 o 
   6  -1  12      188.57      160.83     13.63 o 
   7  -1  12       46.75       33.85      6.77 o 
   8  -1  12       43.93       40.54     11.62 o 
  -9   0  12        8.02       20.31     10.78 o 
  -8   0  12        7.01       29.51     10.03 o 
  -7   0  12        2.19        0.17      6.60 o 
  -6   0  12       48.97       39.54      7.69 o 
  -5   0  12      159.66      164.42     12.12 o 
  -4   0  12       25.65       35.94      6.69 o 
  -3   0  12        6.52        5.85      4.10 o 
  -2   0  12       34.05       47.40      4.93 o 
  -1   0  12      226.29      242.83     11.54 o 
   0   0  12      441.51      460.92     12.46 o 
   1   0  12      619.50      577.45     18.64 o 
   2   0  12       75.26       75.82     17.72 o 
   3   0  12       51.77        5.77      8.19 o 
   4   0  12      642.62      633.79     27.75 o 
   5   0  12     1542.89     1490.69     54.08 o 
   6   0  12      336.82      294.16     15.80 o 
   7   0  12       12.95       19.64      8.28 o 
   8   0  12        3.29        5.10      7.77 o 
   9   0  12        0.83        0.50      8.11 o 
  -9   1  12      138.96      164.09     20.48 o 
  -8   1  12       28.34        6.44      9.11 o 
  -7   1  12       14.85        9.36      8.36 o 
  -6   1  12      444.22      436.18     23.74 o 
  -5   1  12        6.11       12.96      6.02 o 
  -4   1  12       71.89       51.91      8.28 o 
  -3   1  12        0.18       43.97     10.11 o 
  -2   1  12      530.93      494.61     14.88 o 
  -1   1  12      142.48      175.71     12.29 o 
   0   1  12      288.07      799.39     18.06 o 
   1   1  12       88.99       86.35      7.94 o 
   2   1  12       21.08       36.36     11.79 o 
   4   1  12       23.91       31.51      6.69 o 
   5   1  12      165.65      178.80     14.13 o 
   6   1  12      204.65      216.67     16.22 o 
   7   1  12     1692.58     1442.96     49.99 o 
   8   1  12       54.44       62.53     11.45 o 
   9   1  12       62.45       60.69     11.20 o 
  -9   2  12       66.55       70.13     14.71 o 
  -8   2  12       10.42       13.79      9.70 o 
  -7   2  12      147.50      163.84     18.39 o 
  -6   2  12       54.49       47.31      9.28 o 
  -5   2  12       34.33       48.07      8.44 o 
  -4   2  12       96.05       94.79     11.37 o 
  -3   2  12      210.28      251.28     11.20 o 
  -2   2  12      119.02      190.09      9.78 o 
  -1   2  12      473.49      592.66     15.13 o 
   0   2  12       11.82       46.89      6.19 o 
   1   2  12       20.28       28.59      5.77 o 
   2   2  12      450.37      490.18     16.47 o 
   3   2  12      670.67      677.34     31.60 o 
   4   2  12       17.35       18.06      4.68 o 
   5   2  12        4.45        4.43      4.35 o 
   6   2  12      290.50      281.70     15.38 o 
   7   2  12      231.08      227.03     26.58 o 
   8   2  12      115.27      130.65     16.22 o 
   9   2  12        5.73        7.02      8.78 o 
  -8   3  12        6.93       13.37      9.78 o 
  -7   3  12      176.81      164.51     25.41 o 
  -6   3  12       98.07      114.60     12.87 o 
  -5   3  12      133.67      206.05     14.88 o 
  -4   3  12      738.41      699.66     25.83 o 
  -3   3  12      329.57      434.17     24.24 o 
  -2   3  12        9.40      113.35      8.02 o 
  -1   3  12       60.62      121.21      6.94 o 
   0   3  12      395.55      347.99     10.95 o 
   1   3  12        0.00        6.94      3.18 o 
   2   3  12      232.95      235.56     10.20 o 
   3   3  12      111.79       74.31     11.12 o 
   4   3  12       12.20       11.54      4.68 o 
   5   3  12      278.09      295.83     16.55 o 
   6   3  12        8.72       10.37      5.18 o 
   7   3  12       16.69       11.37      6.02 o 
   8   3  12       81.63       75.90     13.46 o 
   9   3  12      804.91      770.21     44.39 o 
  -8   4  12      212.35      167.02     20.31 o 
  -7   4  12       17.19        2.67      8.36 o 
  -6   4  12       31.30       47.15      9.61 o 
  -5   4  12      684.28      666.48     26.08 o 
  -4   4  12      362.13      444.71     21.73 o 
  -3   4  12      106.91      267.24     17.22 o 
  -2   4  12      117.28      121.79      8.19 o 
  -1   4  12       34.06       49.15      5.10 o 
   0   4  12       49.79       64.37      7.86 o 
   1   4  12       49.12       50.41      4.93 o 
   2   4  12       12.79        9.70      4.76 o 
   3   4  12      149.21      153.98     10.20 o 
   4   4  12      244.35      263.40     16.80 o 
   5   4  12      293.71      300.85     18.31 o 
   6   4  12        6.35        4.26      5.02 o 
   7   4  12       10.24       20.73      7.61 o 
   8   4  12      119.70      139.01     12.54 o 
   9   4  12        0.64        9.11     10.03 o 
  -8   5  12       12.65       18.81     10.87 o 
  -7   5  12      169.80      151.30     18.47 o 
  -6   5  12      132.35      147.20     19.89 o 
  -5   5  12      254.68      192.59     15.46 o 
  -4   5  12      239.56      594.75     29.26 o 
  -3   5  12      350.56     1014.47     81.08 o 
  -2   5  12      227.38      283.79     38.79 o 
  -1   5  12       24.63       11.87      4.10 o 
   0   5  12        7.21        3.18      3.26 o 
   1   5  12       95.28      107.33      7.44 o 
   2   5  12       56.73       51.16      7.11 o 
   3   5  12       55.94       78.49      9.11 o 
   4   5  12       23.90       91.95     13.12 o 
   5   5  12        8.17       70.30      9.03 o 
   6   5  12        1.56        1.92      5.02 o 
   7   5  12      145.17      144.53     17.55 o 
   8   5  12        8.78        4.76      6.10 o 
   9   5  12        0.02       -0.84     10.11 o 
  -8   6  12        4.09        4.68     10.78 o 
  -7   6  12       29.67       20.73     13.54 o 
  -6   6  12      129.34      118.53     13.63 o 
  -5   6  12        3.61       18.47      8.19 o 
  -4   6  12       45.59       93.79     11.28 o 
  -3   6  12     1528.97     1502.64     44.97 o 
  -2   6  12        0.09        1.50      4.26 o 
  -1   6  12      160.90      157.32     11.54 o 
   0   6  12       76.11       83.09      7.27 o 
   1   6  12       32.85       31.51      8.02 o 
   2   6  12       21.74       10.78      7.69 o 
   3   6  12       32.67       50.99      7.36 o 
   4   6  12      179.33      191.26     15.72 o 
   5   6  12       77.09       74.65     10.37 o 
   6   6  12       91.34       87.35     19.31 o 
   7   6  12       39.55       43.47     15.05 o 
   8   6  12       36.69       27.84      8.36 o 
  -7   7  12       65.08       66.54     16.13 o 
  -6   7  12        1.11       63.86     11.28 o 
  -5   7  12      290.20      275.35     19.39 o 
  -4   7  12      741.00      675.00     27.42 o 
  -3   7  12      201.22      132.24     22.90 o 
  -2   7  12      339.28      267.07     18.72 o 
  -1   7  12      293.76      262.90     14.29 o 
   0   7  12        1.09        3.68      5.27 o 
   1   7  12        6.27        6.94      6.10 o 
   2   7  12       13.50       13.79      5.68 o 
   3   7  12        8.14        5.77      5.18 o 
   4   7  12       68.05       66.96      9.28 o 
   5   7  12       29.19       17.05      6.94 o 
   6   7  12        0.26       12.87      6.77 o 
   7   7  12       11.66        8.19      7.19 o 
   8   7  12        0.07        1.17      7.36 o 
  -7   8  12       24.54       41.54     16.97 o 
  -6   8  12        7.55       28.42     10.28 o 
  -5   8  12        3.89        7.02     10.11 o 
  -4   8  12        9.14       14.13      8.86 o 
  -3   8  12        6.74       23.32      8.86 o 
  -2   8  12       57.64       84.09     11.70 o 
  -1   8  12     1691.46     1446.13     43.05 o 
   0   8  12      129.96      158.82     11.95 o 
   1   8  12      150.42      154.81     11.20 o 
   2   8  12       19.33       18.56      6.44 o 
   3   8  12      205.52      203.21     15.88 o 
   4   8  12       77.12       65.03      9.03 o 
   5   8  12       75.20      106.66     13.37 o 
   6   8  12        1.72        2.01      6.77 o 
   7   8  12       31.22       30.51      9.53 o 
   8   8  12       13.83       13.79      9.03 o 
  -6   9  12      100.31      103.90     14.88 o 
  -5   9  12        8.86       10.87      9.36 o 
  -4   9  12       12.22        8.36      8.78 o 
  -3   9  12      218.29      177.63     16.30 o 
  -2   9  12     1118.64      986.46     35.61 o 
  -1   9  12      114.54       81.67     13.21 o 
   0   9  12      231.68      281.87     17.05 o 
   1   9  12      218.57      282.04     15.46 o 
   2   9  12      209.33      221.27     16.30 o 
   3   9  12       19.54       16.97      7.11 o 
   4   9  12        6.02        2.09      6.02 o 
   5   9  12        0.96        8.53      6.35 o 
   6   9  12      110.66      123.63     15.63 o 
   7   9  12       20.73       11.45      8.94 o 
  -5  10  12        0.13        7.61     10.28 o 
  -4  10  12       13.85       12.46      9.86 o 
  -3  10  12       12.27       21.15      9.53 o 
  -2  10  12        0.59       15.55     19.98 o 
  -1  10  12        0.70       -5.02      9.45 o 
   0  10  12       90.89      112.35     22.24 o 
   1  10  12     1171.78     1027.34     40.63 o 
   2  10  12      270.75      253.78     18.56 o 
   3  10  12       87.86       86.18     11.70 o 
   4  10  12        3.71        1.17      6.44 o 
   5  10  12      163.51      138.01     14.21 o 
   6  10  12      161.24      142.77     17.89 o 
   7  10  12      143.80      128.90     17.39 o 
  -5  11  12       25.71       25.58     13.29 o 
  -4  11  12       40.22       29.42     22.49 o 
  -3  11  12       19.63       28.67     22.40 o 
  -2  11  12       48.53      110.17     25.08 o 
  -1  11  12       58.51       42.80     20.06 o 
   0  11  12      576.32      524.12     28.67 o 
   1  11  12       12.84        4.26     12.12 o 
   2  11  12       43.35       32.94      9.53 o 
   3  11  12       20.04       19.39      7.94 o 
   4  11  12       56.43       56.34     10.53 o 
   5  11  12        0.41       -4.93      7.27 o 
   6  11  12        0.39        7.36     13.88 o 
  -4  12  12      135.28       55.00     38.87 o 
  -3  12  12       62.29       57.51     30.68 o 
  -2  12  12       36.23       31.68     22.90 o 
  -1  12  12       43.88       50.82     21.57 o 
   0  12  12        7.63       20.06     12.04 o 
   1  12  12        5.57       10.37     12.37 o 
   2  12  12       80.36       97.55     19.73 o 
   3  12  12      530.30      449.05     26.50 o 
   4  12  12      215.78      199.03     16.13 o 
   5  12  12       39.91       38.45     10.53 o 
  -2  13  12        3.32      -15.21     30.68 o 
  -1  13  12      107.37      104.66     25.83 o 
   0  13  12       36.16       88.19     38.20 o 
   1  13  12        7.67       -4.26     13.21 o 
   2  13  12      106.74       95.71     23.32 o 
   3  13  12        5.18        2.67     12.87 o 
   4  13  12        3.82        5.43     10.37 o 
  -3 -10  13       54.75       58.18     32.18 o 
  -2 -10  13       22.34       11.70     20.73 o 
  -1 -10  13        8.23        7.02     16.30 o 
   0 -10  13       54.21       30.43     21.98 o 
   1 -10  13      286.17      280.12     41.54 o 
  -4  -9  13       38.86       28.92     16.72 o 
  -3  -9  13        0.63       -5.52     14.29 o 
  -2  -9  13      113.04       92.62     19.89 o 
  -1  -9  13        6.24        1.25     14.54 o 
   0  -9  13      181.14      122.13     27.67 o 
   1  -9  13       12.74        7.94     20.81 o 
   2  -9  13       51.42       48.07     16.13 o 
   3  -9  13       59.82      108.25     20.73 o 
  -6  -8  13       14.47       14.21     15.30 o 
  -5  -8  13      125.85      122.13     22.24 o 
  -4  -8  13      329.74      298.59     46.98 o 
  -3  -8  13      188.49      168.44     22.99 o 
  -2  -8  13       30.14       37.37     15.72 o 
  -1  -8  13       57.99       70.63     18.31 o 
   0  -8  13        8.60       19.98     18.31 o 
   1  -8  13       12.07       18.39     12.62 o 
   2  -8  13       99.41      114.52     19.23 o 
   3  -8  13      334.60      301.43     29.09 o 
   4  -8  13        0.05        9.78     13.88 o 
  -6  -7  13        8.20      -11.28     12.46 o 
  -5  -7  13      101.11       67.29     17.14 o 
  -4  -7  13        2.44       -7.19     11.62 o 
  -3  -7  13       89.51       87.60     12.87 o 
  -2  -7  13      280.71      286.47     24.83 o 
  -1  -7  13        1.54       34.02     21.57 o 
   0  -7  13      131.92      110.76     17.47 o 
   1  -7  13        2.10       -8.69      8.69 o 
   2  -7  13       89.61      122.88     39.71 o 
   3  -7  13       11.60       24.58     24.24 o 
   4  -7  13       25.18       41.46     17.97 o 
   5  -7  13      134.84      189.92     31.60 o 
  -7  -6  13       93.79      129.15     19.64 o 
  -6  -6  13       94.00       94.37     14.63 o 
  -5  -6  13       61.03       99.22     18.39 o 
  -4  -6  13       37.02       30.26     27.59 o 
  -3  -6  13      329.08      328.43     21.40 o 
  -2  -6  13      764.48      708.86     30.93 o 
  -1  -6  13      845.93      785.51     40.21 o 
   0  -6  13      131.74      133.66     23.57 o 
   1  -6  13        7.28       10.28     10.11 o 
   2  -6  13        0.00       -1.34      9.28 o 
   3  -6  13       45.19       47.56     12.71 o 
   4  -6  13      107.04      123.80     23.49 o 
   5  -6  13      230.60      194.35     29.01 o 
   6  -6  13        1.12        0.42     12.29 o 
  -7  -5  13       53.98       43.05     10.20 o 
  -6  -5  13      145.03      116.86     12.62 o 
  -5  -5  13       40.42       56.76      9.28 o 
  -4  -5  13       18.59       30.93     10.20 o 
  -3  -5  13      227.01      225.28     17.05 o 
  -2  -5  13      243.97      281.03     21.32 o 
  -1  -5  13      395.29      385.61     19.14 o 
   0  -5  13     1255.28     1147.38     49.40 o 
   1  -5  13        2.85        0.17      8.44 o 
   2  -5  13       96.84       91.70     15.05 o 
   3  -5  13       43.86       27.33     13.12 o 
   4  -5  13       25.40       41.88     14.46 o 
   5  -5  13       18.44       18.72     12.29 o 
   6  -5  13       17.76       -0.67     11.20 o 
  -8  -4  13       63.37       46.31     10.62 o 
  -7  -4  13       47.37       53.41     10.11 o 
  -6  -4  13       40.94       60.02      9.95 o 
  -5  -4  13      107.52       76.40     11.12 o 
  -4  -4  13       50.16       87.27     11.12 o 
  -3  -4  13       80.94      107.58     11.87 o 
  -2  -4  13       52.00       37.45     13.96 o 
  -1  -4  13      320.86      315.56     16.89 o 
   0  -4  13      804.85      687.54     33.60 o 
   1  -4  13     1612.19     1357.53     55.25 o 
   2  -4  13      342.79      272.42     22.40 o 
   3  -4  13       40.02       75.23     16.97 o 
   4  -4  13       10.50        6.10      9.36 o 
   5  -4  13       62.89       61.86     15.88 o 
   6  -4  13       41.07       58.35     15.88 o 
   7  -4  13       87.10       76.99     12.54 o 
  -8  -3  13      234.79      223.69     31.68 o 
  -7  -3  13        2.48      107.25     19.06 o 
  -6  -3  13       82.57       85.18     11.54 o 
  -5  -3  13      153.51      165.34     13.12 o 
  -4  -3  13      227.19      201.37     15.97 o 
  -3  -3  13      138.55      130.82      9.28 o 
  -2  -3  13       40.94       46.23      5.68 o 
  -1  -3  13      309.20      291.57     16.05 o 
   0  -3  13      829.72      780.33     36.20 o 
   1  -3  13     1072.64      944.50     56.51 o 
   2  -3  13     2716.87     3564.26    159.07 o 
   3  -3  13       94.92      146.45     21.73 o 
   4  -3  13      246.95      300.85     30.93 o 
   5  -3  13      177.91      176.71     23.41 o 
   6  -3  13       18.22       23.82      8.28 o 
   7  -3  13       59.44       76.57     11.37 o 
  -8  -2  13        0.01        0.50      8.02 o 
  -7  -2  13        7.55       42.80      8.61 o 
  -6  -2  13      149.43      158.74     14.29 o 
  -5  -2  13       12.27        9.86      5.77 o 
  -4  -2  13       27.78       25.33      6.52 o 
  -3  -2  13       80.24       89.02      7.61 o 
  -2  -2  13      173.88      146.12      9.61 o 
  -1  -2  13       37.32        0.67      4.01 o 
   0  -2  13       23.33      290.31     33.02 o 
   1  -2  13       47.52       60.85     10.78 o 
   2  -2  13      193.18      133.75     23.99 o 
   3  -2  13     1218.13     1135.93     46.64 o 
   4  -2  13      244.43      210.32     18.14 o 
   5  -2  13      170.15      194.85     17.14 o 
   6  -2  13        1.55        2.42      6.19 o 
   7  -2  13       15.00        9.95      6.77 o 
   8  -2  13        6.89       22.65     11.37 o 
  -8  -1  13       16.63       32.02     10.37 o 
  -7  -1  13       88.09       83.68     11.95 o 
  -6  -1  13      349.01      370.39     29.09 o 
  -5  -1  13       28.51       24.16      6.60 o 
  -4  -1  13       60.44       45.22      7.19 o 
  -3  -1  13      226.97      269.75     12.62 o 
  -2  -1  13      510.76      501.38     20.48 o 
  -1  -1  13      465.86      475.97     27.75 o 
   0  -1  13       64.66       46.98      6.10 o 
   1  -1  13      223.44      292.24     17.55 o 
   2  -1  13      608.30      616.07     24.07 o 
   3  -1  13      805.40      678.93     42.21 o 
   4  -1  13     2512.47     2241.76     79.91 o 
   5  -1  13        1.34        1.42      5.18 o 
   6  -1  13       93.48       92.79     11.20 o 
   7  -1  13      179.01      148.96     12.87 o 
   8  -1  13       12.76        4.68      9.11 o 
  -8   0  13        2.15        7.86      8.53 o 
  -7   0  13        2.39        0.75      6.44 o 
  -6   0  13       32.64       27.42      7.19 o 
  -5   0  13       57.76       64.20      8.86 o 
  -4   0  13      641.12      635.04     24.07 o 
  -3   0  13      152.65      162.50     10.11 o 
  -2   0  13      541.07      537.66     13.79 o 
  -1   0  13       13.94       12.04      3.26 o 
   0   0  13      219.80      244.84      9.78 o 
   1   0  13        3.51        7.36      7.52 o 
   3   0  13        7.98       18.47      5.77 o 
   4   0  13       12.39       35.53      9.70 o 
   5   0  13      132.03      139.35     13.46 o 
   6   0  13       14.18       14.80      6.19 o 
   7   0  13      149.53      133.33     11.45 o 
   8   0  13        4.78        8.44      8.69 o 
  -8   1  13       61.51       63.53     13.96 o 
  -7   1  13      104.08       91.37     11.87 o 
  -6   1  13        9.76       -3.34      6.27 o 
  -5   1  13      133.38      141.60     12.71 o 
  -4   1  13      218.81      210.65     14.80 o 
  -3   1  13      124.20      194.94     11.62 o 
  -2   1  13       21.50       14.54      4.35 o 
  -1   1  13      113.24      131.74      7.69 o 
   0   1  13      551.12      542.84     14.96 o 
   1   1  13      901.05      835.25     23.07 o 
   2   1  13        7.59        3.85      3.68 o 
   3   1  13       98.63      133.50     20.90 o 
   4   1  13       61.29       66.46      9.70 o 
   5   1  13      130.63      114.77     14.21 o 
   6   1  13     1006.84      894.85     35.69 o 
   7   1  13       22.27       18.64      8.28 o 
   8   1  13       89.44       87.02     14.04 o 
  -8   2  13       30.67       36.03     12.12 o 
  -7   2  13       10.03        3.34      7.19 o 
  -6   2  13        1.60        4.76      6.69 o 
  -5   2  13        0.41        9.95      6.52 o 
  -4   2  13      140.05      435.51     36.78 o 
  -3   2  13      136.62      140.43      9.36 o 
  -2   2  13     1814.90     1668.99     37.37 o 
  -1   2  13      112.95       97.55      7.02 o 
   0   2  13     1167.58     1188.59     25.16 o 
   1   2  13       47.06       50.99      5.27 o 
   2   2  13       17.72       24.33      4.85 o 
   3   2  13        0.05       -1.50      3.26 o 
   4   2  13       12.21       16.80      5.02 o 
   5   2  13        4.42       -2.93      4.35 o 
   6   2  13       72.85       66.37      9.20 o 
   7   2  13        2.21       16.97      7.69 o 
   8   2  13       22.79       21.65      6.94 o 
   9   2  13       61.02       57.76     12.79 o 
  -8   3  13       24.21       28.50     11.70 o 
  -7   3  13      447.35      465.27     32.18 o 
  -6   3  13       64.06       55.00     10.62 o 
  -5   3  13      121.29      149.21     16.72 o 
  -4   3  13       26.14       20.23      7.11 o 
  -3   3  13      105.06      122.55      8.69 o 
  -2   3  13        1.53       44.30      5.35 o 
  -1   3  13       40.09      175.63     18.98 o 
   0   3  13       29.70       24.91      4.35 o 
   1   3  13       82.47       79.58      7.02 o 
   2   3  13      166.27      173.12      9.36 o 
   3   3  13      578.18      547.69     16.55 o 
   4   3  13        9.97       18.98      4.18 o 
   5   3  13      123.76      153.72     10.28 o 
   6   3  13        3.82       -0.75      5.18 o 
   7   3  13        0.09       17.14      6.52 o 
   8   3  13      193.38      196.27     22.07 o 
   9   3  13       65.59       52.58     13.21 o 
  -8   4  13       45.09       38.03     12.71 o 
  -7   4  13        0.28       17.72      9.95 o 
  -6   4  13      101.18       85.85     16.05 o 
  -5   4  13       52.49       46.39     11.28 o 
  -4   4  13       56.44       83.68     10.62 o 
  -3   4  13        2.83       63.03      9.36 o 
  -2   4  13      128.33      108.92      8.11 o 
  -1   4  13        3.15        4.10      3.43 o 
   0   4  13     1294.68     1222.86     26.41 o 
   1   4  13       18.84       14.63      5.43 o 
   2   4  13      474.32      447.21     19.06 o 
   3   4  13      168.16      181.90     11.54 o 
   4   4  13        5.95       24.16      6.60 o 
   5   4  13       12.17       19.39      8.94 o 
   6   4  13       24.50       26.75      6.69 o 
   7   4  13        4.22        3.85      5.68 o 
   8   4  13       37.27       38.12      9.36 o 
   9   4  13       15.04       13.29     11.45 o 
  -8   5  13       48.76       49.82     14.04 o 
  -7   5  13        0.25       32.85     11.54 o 
  -6   5  13       51.59       24.16      8.94 o 
  -5   5  13      783.76      701.33     27.67 o 
  -4   5  13       10.60       15.88      7.61 o 
  -3   5  13       67.05       73.81     10.45 o 
  -2   5  13       73.42       82.59     10.70 o 
  -1   5  13        5.42        4.68      4.01 o 
   0   5  13       60.63       54.92      6.19 o 
   1   5  13       14.64       31.10      6.52 o 
   2   5  13      143.96      126.98     10.53 o 
   3   5  13      247.52      285.30     15.46 o 
   4   5  13        0.01       63.53     11.28 o 
   5   5  13      110.50      127.64     12.37 o 
   6   5  13       64.63       61.86      9.36 o 
   7   5  13      212.69      189.33     15.30 o 
   8   5  13       24.56       29.26      8.69 o 
  -7   6  13      123.89      145.11     15.88 o 
  -6   6  13       88.32       84.01     12.79 o 
  -5   6  13        0.78       38.79      9.36 o 
  -4   6  13      157.12      145.28     13.71 o 
  -3   6  13       69.78       81.84     10.70 o 
  -2   6  13       28.18       17.47      5.27 o 
  -1   6  13       44.89       35.19      5.52 o 
   0   6  13        3.96        3.76      4.60 o 
   1   6  13      299.30      328.35     18.06 o 
   2   6  13       83.87       91.20      9.78 o 
   3   6  13       62.36       90.11      9.20 o 
   4   6  13       88.62       85.18     10.87 o 
   5   6  13      150.12      153.06     14.54 o 
   6   6  13       36.29       31.93     11.62 o 
   7   6  13       21.49       49.82      9.03 o 
   8   6  13       24.81       20.48      7.94 o 
  -7   7  13       42.51       34.61     10.87 o 
  -6   7  13       49.81       55.09     11.45 o 
  -5   7  13        0.48       -1.84      7.52 o 
  -4   7  13       20.85        9.28      7.36 o 
  -3   7  13      749.78      622.51     27.59 o 
  -2   7  13       19.80       25.33      6.52 o 
  -1   7  13        0.17       -4.60      5.18 o 
   0   7  13      116.49      131.74     12.12 o 
   1   7  13      195.23      198.86     14.63 o 
   2   7  13        0.06        5.27      5.10 o 
   3   7  13       35.37       45.31      7.69 o 
   4   7  13      177.69      178.47     13.29 o 
   5   7  13      157.83      180.64     16.38 o 
   6   7  13       25.18       24.41      9.61 o 
   7   7  13        0.03       -6.02      6.02 o 
   8   7  13       91.74      102.82     13.71 o 
  -7   8  13      132.57      145.87     24.66 o 
  -6   8  13       30.64       43.05     10.95 o 
  -5   8  13       38.93       12.54      9.28 o 
  -4   8  13       45.09       41.21     12.37 o 
  -3   8  13        0.32       -8.86      8.86 o 
  -2   8  13      169.46      139.43     11.03 o 
  -1   8  13       60.55       67.54      9.70 o 
   0   8  13       99.09      152.72     23.74 o 
   1   8  13       72.60       84.18     10.45 o 
   2   8  13       22.86       27.08      7.69 o 
   3   8  13      498.19      497.45     22.65 o 
   4   8  13      162.22      163.67     13.63 o 
   5   8  13      193.12      217.51     22.24 o 
   6   8  13       22.11       19.06      8.53 o 
   7   8  13       46.59       48.90     10.78 o 
   8   8  13       40.02       44.89     14.04 o 
  -6   9  13        1.23        4.60     10.28 o 
  -5   9  13       29.02       60.60     16.38 o 
  -4   9  13       19.74        4.85      9.11 o 
  -3   9  13        0.37       -2.26      7.44 o 
  -2   9  13        0.00       -8.19     16.80 o 
  -1   9  13      442.56      425.06     24.74 o 
   0   9  13       73.31      109.76     11.95 o 
   1   9  13      233.07      245.59     17.72 o 
   2   9  13      151.03      140.35     13.63 o 
   3   9  13      237.63      247.68     18.89 o 
   4   9  13       68.40       76.65     11.95 o 
   5   9  13        1.31        8.86      6.94 o 
   6   9  13       51.96       74.65     13.04 o 
   7   9  13       42.90       55.00     11.87 o 
  -5  10  13      180.32      144.11     17.64 o 
  -4  10  13        2.29       23.24     10.53 o 
  -3  10  13        3.02      -17.14     17.30 o 
  -2  10  13        0.15       38.28     21.40 o 
  -1  10  13       10.58        9.28     10.45 o 
   0  10  13      260.21      262.48     29.84 o 
   1  10  13       19.78        4.51     12.96 o 
   2  10  13      109.49       93.87     12.12 o 
   3  10  13       23.97       45.14      9.20 o 
   4  10  13       31.54       14.13      7.44 o 
   5  10  13      164.81      181.23     16.22 o 
   6  10  13      267.42      281.95     28.34 o 
   7  10  13      223.76      195.60     27.25 o 
  -4  11  13       10.55       22.49     23.82 o 
  -3  11  13        0.02      -16.72     19.48 o 
  -2  11  13       11.41       36.20     22.24 o 
  -1  11  13       21.80       45.39     21.15 o 
   0  11  13       26.79       45.81     12.37 o 
   1  11  13      150.92      114.02     19.89 o 
   2  11  13       59.68       61.61     10.78 o 
   3  11  13      111.63      118.45     14.21 o 
   4  11  13       93.55       64.87     11.37 o 
   5  11  13       88.35       84.85     12.54 o 
   6  11  13      107.19      108.08     16.47 o 
  -3  12  13       89.69       77.74     27.92 o 
  -2  12  13       47.61       52.83     26.00 o 
  -1  12  13        8.89      -17.39     17.39 o 
   0  12  13       15.74       11.28     15.72 o 
   1  12  13       20.90       31.85     19.31 o 
   2  12  13       43.40       34.69     17.14 o 
   3  12  13       14.02        7.61      8.61 o 
   4  12  13       50.79       45.47     10.95 o 
   5  12  13        0.25        5.27      8.53 o 
  -2  13  13       21.66       -2.67     26.33 o 
  -1  13  13       15.47       76.74     23.41 o 
   0  13  13        9.54        2.51     28.09 o 
   1  13  13        1.34      -12.04     12.04 o 
   2  13  13       43.27       44.64     16.89 o 
   3  13  13       41.46       27.75     16.05 o 
   4  13  13       19.16       10.78     11.62 o 
  -4  -9  14        0.04       -1.59     15.13 o 
  -3  -9  14       71.56       25.33     25.91 o 
  -2  -9  14       21.71       12.96     15.72 o 
  -1  -9  14       18.67        3.34     30.93 o 
   0  -9  14        0.00       69.05     23.49 o 
   1  -9  14       45.63      106.91     29.59 o 
   2  -9  14       45.60       69.63     17.47 o 
  -5  -8  14       87.96       72.31     19.64 o 
  -4  -8  14        7.63       -7.11     15.55 o 
  -3  -8  14      146.38      159.58     23.07 o 
  -2  -8  14       40.27       15.63     18.47 o 
  -1  -8  14       56.06       62.53     17.72 o 
   0  -8  14        0.36      -11.37     15.88 o 
   1  -8  14       18.89       26.16     13.63 o 
   2  -8  14        5.82       -2.84     16.80 o 
   3  -8  14       51.24       50.66     15.63 o 
   4  -8  14        0.00        4.68     15.63 o 
  -6  -7  14       20.05       15.21     14.80 o 
  -5  -7  14       88.51       89.36     19.14 o 
  -4  -7  14      604.06      518.85     38.87 o 
  -3  -7  14      984.97      887.57     35.94 o 
  -2  -7  14        0.38       12.46      9.86 o 
  -1  -7  14       45.81       57.26     18.39 o 
   0  -7  14      180.44      169.69     44.55 o 
   1  -7  14        2.27       -2.59      9.45 o 
   2  -7  14        0.91       24.49     16.13 o 
   3  -7  14        7.58        9.03     11.45 o 
   4  -7  14       26.23       16.30     15.80 o 
   5  -7  14       89.14      121.63     24.91 o 
  -7  -6  14       64.96       48.48     14.96 o 
  -6  -6  14       57.91       35.44     15.88 o 
  -5  -6  14       33.11       30.93     14.21 o 
  -4  -6  14       18.87       28.42     13.46 o 
  -3  -6  14       34.07       55.50     11.62 o 
  -2  -6  14       11.08       24.49     10.11 o 
  -1  -6  14      134.08       74.31     19.89 o 
   0  -6  14       13.66       18.81     10.53 o 
   1  -6  14       33.05       24.66     19.39 o 
   2  -6  14        0.57        7.44     10.11 o 
   3  -6  14       48.68       42.38     13.21 o 
   4  -6  14        5.92       55.59     17.55 o 
   5  -6  14       16.85       31.76     14.96 o 
  -7  -5  14       80.28       65.70     11.54 o 
  -6  -5  14      237.88      222.94     17.14 o 
  -5  -5  14       23.09       80.92     16.72 o 
  -4  -5  14       11.76       47.90     13.79 o 
  -3  -5  14        8.37       22.90      9.11 o 
  -2  -5  14     1057.27      972.25     36.78 o 
  -1  -5  14     1328.44     1147.29     42.63 o 
   0  -5  14        5.75       -7.61      7.61 o 
   1  -5  14       14.97       22.57     10.37 o 
   2  -5  14      358.80      340.13     35.36 o 
   3  -5  14      119.55      126.22     23.91 o 
   4  -5  14        7.75       59.35     17.22 o 
   5  -5  14        6.62       16.30     12.79 o 
   6  -5  14       26.74       56.09     17.39 o 
  -7  -4  14       37.08       31.85      9.20 o 
  -6  -4  14       27.71       40.29      8.94 o 
  -5  -4  14      177.00      181.06     14.71 o 
  -4  -4  14      122.12      129.90     13.12 o 
  -3  -4  14        3.06        9.95      7.86 o 
  -2  -4  14       14.12        9.95      8.36 o 
  -1  -4  14        0.71        9.53      6.52 o 
   0  -4  14       32.03       16.30     13.88 o 
   1  -4  14      281.38      228.37     40.54 o 
   2  -4  14      263.96      227.79     25.58 o 
   3  -4  14        0.60       21.82     11.87 o 
   4  -4  14      120.25      125.64     21.98 o 
   5  -4  14       40.25       22.32     12.79 o 
   6  -4  14        0.02        4.26      8.02 o 
   7  -4  14        1.12       -3.51      8.02 o 
  -8  -3  14       13.48        0.42      8.11 o 
  -7  -3  14        6.33       37.11      9.28 o 
  -6  -3  14        7.11       13.04      6.69 o 
  -5  -3  14       24.45       17.80      6.85 o 
  -4  -3  14      185.41      211.32     14.38 o 
  -3  -3  14       24.89       37.53      6.44 o 
  -2  -3  14       14.86       21.15      7.11 o 
  -1  -3  14      141.57      139.77     10.45 o 
   0  -3  14      907.01      834.24     32.77 o 
   1  -3  14      683.88      590.32     44.89 o 
   2  -3  14        1.20       29.34     12.54 o 
   3  -3  14      395.42      420.38     33.77 o 
   4  -3  14      672.66      663.30     45.31 o 
   5  -3  14      231.61      286.55     29.26 o 
   6  -3  14        5.50        5.93      7.69 o 
   7  -3  14       17.13       19.06      8.78 o 
  -8  -2  14        2.62       72.22     11.62 o 
  -7  -2  14      251.45      210.90     16.30 o 
  -6  -2  14       14.70        7.77      6.69 o 
  -5  -2  14        0.55        4.76      5.85 o 
  -4  -2  14       20.52       25.16      6.69 o 
  -3  -2  14      215.51      208.39     11.54 o 
  -2  -2  14      378.51      423.81     16.63 o 
  -1  -2  14        2.60       22.90      6.10 o 
   0  -2  14       56.42       95.46     10.11 o 
   1  -2  14        0.00       50.57      9.11 o 
   2  -2  14      108.31      155.73     13.96 o 
   3  -2  14      823.30      671.24     32.60 o 
   4  -2  14      331.66      436.10     26.41 o 
   5  -2  14       13.74       10.11      6.85 o 
   6  -2  14      185.95      199.03     17.89 o 
   7  -2  14       14.09       18.98      7.61 o 
   8  -2  14        4.54       13.29     11.37 o 
  -8  -1  14       42.12       54.33     11.28 o 
  -7  -1  14        0.92       17.80      7.52 o 
  -6  -1  14        1.84       12.46      6.60 o 
  -5  -1  14        1.74       -1.34      5.35 o 
  -4  -1  14       33.43       34.36      7.27 o 
  -3  -1  14       21.73       20.81      8.28 o 
  -2  -1  14       65.14       88.19      6.94 o 
  -1  -1  14      141.57      227.70     16.38 o 
   0  -1  14      240.87      287.22     16.47 o 
   1  -1  14      566.87      555.13     23.32 o 
   2  -1  14      395.52      419.71     21.15 o 
   3  -1  14       16.99      156.23     22.57 o 
   4  -1  14       43.58       53.50     10.53 o 
   5  -1  14       53.29       49.65     13.37 o 
   6  -1  14        6.29        8.86      6.44 o 
   7  -1  14      120.36      114.60     20.40 o 
   8  -1  14        0.55       15.55     10.45 o 
  -8   0  14       84.65       85.68     18.39 o 
  -7   0  14        0.27        4.51      9.36 o 
  -6   0  14       24.42       20.81     12.54 o 
  -5   0  14      416.57      396.73     27.67 o 
  -4   0  14       64.97       55.09      8.78 o 
  -3   0  14       83.74      106.50      9.03 o 
  -2   0  14       22.86       38.37      4.76 o 
  -1   0  14      190.86      199.70     13.88 o 
   0   0  14     1185.66     1093.63     25.83 o 
   1   0  14       99.28      133.83     10.78 o 
   2   0  14      182.94      143.53     12.20 o 
   3   0  14       11.32       18.39      6.69 o 
   4   0  14       10.13        6.69      5.52 o 
   5   0  14      491.70      453.99     23.49 o 
   6   0  14      113.33      107.50     12.20 o 
   7   0  14        0.03        5.60      5.93 o 
   8   0  14      124.15      305.03     28.76 o 
  -8   1  14       26.24       39.12     12.20 o 
  -7   1  14       60.97       60.77     10.78 o 
  -6   1  14       13.52       19.39      7.69 o 
  -5   1  14       10.77       16.47      6.94 o 
  -2   1  14      335.96      340.89     12.62 o 
  -1   1  14      193.48      240.24     10.70 o 
   0   1  14        4.35       22.49      4.68 o 
   1   1  14        8.51       80.50     15.46 o 
   2   1  14      389.72      445.54     22.99 o 
   3   1  14      263.55      242.00     22.90 o 
   4   1  14      136.78      124.13     13.54 o 
   5   1  14       95.84       74.81     11.20 o 
   6   1  14      162.50      142.61     13.71 o 
   7   1  14      203.31      189.42     14.54 o 
   8   1  14      107.73      104.32     16.05 o 
  -8   2  14       23.86       25.83     11.79 o 
  -7   2  14       54.42       50.32     10.45 o 
  -6   2  14       21.94       16.72      8.02 o 
  -5   2  14        4.03       15.05      6.94 o 
  -4   2  14      271.49      272.26     17.47 o 
  -3   2  14     1052.29     1188.17     31.76 o 
  -2   2  14      495.88      512.00     14.88 o 
  -1   2  14      205.47      281.79     12.71 o 
   0   2  14      142.19      133.08      7.69 o 
   1   2  14      137.55      157.32      8.86 o 
   2   2  14     1561.21     1446.05     35.44 o 
   3   2  14       54.51       72.14     10.78 o 
   4   2  14      135.72      113.52     14.63 o 
   5   2  14       22.24       20.06      9.78 o 
   6   2  14       67.50       78.41     10.37 o 
   7   2  14      135.92      128.23     27.25 o 
   8   2  14       16.72       14.21      7.11 o 
  -8   3  14      205.44      179.81     21.65 o 
  -7   3  14       19.09       24.83      9.28 o 
  -6   3  14       85.38       77.15     11.20 o 
  -5   3  14      158.30      158.74     14.04 o 
  -4   3  14      218.96      213.74     15.46 o 
  -3   3  14       18.94       16.22      5.43 o 
  -2   3  14       56.71       64.70      6.19 o 
  -1   3  14        6.84       77.41      8.61 o 
   0   3  14      480.74      449.05     16.05 o 
   1   3  14      374.37      383.69     14.46 o 
   2   3  14       13.38       18.89      5.27 o 
   3   3  14      121.72      137.34      8.86 o 
   4   3  14      244.31      225.53     13.46 o 
   5   3  14       21.40       27.75      8.78 o 
   6   3  14       61.70       84.93      8.69 o 
   7   3  14       98.00       93.71     11.12 o 
   8   3  14      159.74      154.23     20.65 o 
  -8   4  14      143.84      138.51     18.89 o 
  -7   4  14       12.56       -4.35      7.61 o 
  -6   4  14       24.57       41.71      9.70 o 
  -5   4  14       31.54       26.25      8.28 o 
  -4   4  14       50.82       55.59     12.71 o 
  -3   4  14        0.99       -4.35      6.02 o 
  -2   4  14     1077.44     1026.34     28.59 o 
  -1   4  14        4.36       -2.67      3.51 o 
   0   4  14      972.56      863.42     22.24 o 
   1   4  14      391.72      388.70     17.55 o 
   2   4  14      339.53      336.79     16.55 o 
   3   4  14      100.77      113.52      9.70 o 
   4   4  14     1590.34     1526.21     50.32 o 
   5   4  14        3.08       -4.10      4.43 o 
   6   4  14       53.91       59.02     10.11 o 
   7   4  14        5.02        4.01     13.04 o 
   8   4  14       57.99       56.84      9.95 o 
  -8   5  14       61.20       60.27     23.66 o 
  -7   5  14       62.38       60.02     11.87 o 
  -6   5  14      487.68      405.59     24.16 o 
  -5   5  14        9.23       -6.27      6.77 o 
  -4   5  14      160.80      145.28     13.79 o 
  -3   5  14      215.74      345.90     19.06 o 
  -2   5  14      452.42      395.64     16.13 o 
  -1   5  14      159.25      145.95      9.53 o 
   0   5  14       52.57       56.01      6.44 o 
   1   5  14       30.02       26.33      6.77 o 
   2   5  14      496.40      447.80     19.31 o 
   3   5  14      252.16      272.76     15.46 o 
   4   5  14       88.92       88.11     16.38 o 
   5   5  14      230.68      237.65     18.22 o 
   6   5  14      281.41      271.42     18.81 o 
   7   5  14       10.62       15.80      8.69 o 
   8   5  14       16.66       28.59      9.03 o 
  -7   6  14       31.34       28.09     11.12 o 
  -6   6  14      219.51      217.67     18.39 o 
  -5   6  14       24.93       30.09      9.53 o 
  -4   6  14        4.55        1.84      6.94 o 
  -3   6  14        1.12       10.20      7.19 o 
  -2   6  14      304.04      279.86     14.13 o 
  -1   6  14      102.47      100.48      9.61 o 
   0   6  14     1129.41     1001.59     29.17 o 
   1   6  14      327.20      306.03     17.97 o 
   2   6  14     1337.77     1227.88     37.45 o 
   3   6  14      562.59      583.64     22.07 o 
   4   6  14      292.53      286.47     20.31 o 
   5   6  14       37.61       39.04     14.46 o 
   6   6  14      955.39      918.00     37.95 o 
   7   6  14        9.82       24.07      8.02 o 
   8   6  14       25.39       18.89      9.78 o 
  -7   7  14       61.52       60.35     13.04 o 
  -6   7  14       95.34       93.04     13.63 o 
  -5   7  14       31.01       26.67     10.11 o 
  -4   7  14      489.71      415.03     23.82 o 
  -3   7  14        0.68        8.94      8.02 o 
  -2   7  14      115.02       94.96      9.36 o 
  -1   7  14       66.97       69.63     19.31 o 
   0   7  14      455.52      484.33     19.73 o 
   1   7  14      273.23      312.47     18.81 o 
   2   7  14      471.95      473.46     22.15 o 
   3   7  14       41.16       38.37      7.44 o 
   4   7  14      438.67      413.95     20.48 o 
   5   7  14      159.37      201.79     17.80 o 
   6   7  14      201.45      212.82     28.42 o 
   7   7  14      122.08      127.98     14.71 o 
   8   7  14      196.21      199.28     18.64 o 
  -6   8  14       32.52       40.12     11.62 o 
  -5   8  14       66.94       69.30     12.04 o 
  -4   8  14      126.40      110.76     13.79 o 
  -3   8  14       37.15       24.24      8.61 o 
  -2   8  14        4.41        3.18      6.52 o 
  -1   8  14       13.40        7.44      7.19 o 
   0   8  14      332.35      288.89     16.22 o 
   1   8  14      247.88      226.87     16.55 o 
   2   8  14      462.22      390.29     21.65 o 
   3   8  14      306.06      293.91     24.16 o 
   4   8  14      980.46      953.61     32.85 o 
   5   8  14      506.77      512.58     28.84 o 
   6   8  14       77.12       76.74     12.29 o 
   7   8  14        1.84        1.17      7.52 o 
  -6   9  14       59.35       53.25     13.37 o 
  -5   9  14      131.72       73.89     13.63 o 
  -4   9  14      131.65      112.18     14.88 o 
  -3   9  14        4.51       11.62     12.46 o 
  -2   9  14      128.23      114.27     24.99 o 
  -1   9  14        6.24       10.11     10.20 o 
   0   9  14       31.82       27.84     11.12 o 
   1   9  14        7.99        8.44      6.52 o 
   2   9  14       69.36       57.93      9.86 o 
   3   9  14       59.23       81.92     10.78 o 
   4   9  14      562.68      558.89     26.50 o 
   5   9  14        0.96        6.10      6.77 o 
   6   9  14      364.68      325.17     42.13 o 
   7   9  14       58.67       43.47     11.62 o 
  -5  10  14      183.21      170.19     18.98 o 
  -4  10  14       19.05       19.31     20.15 o 
  -3  10  14       37.11        5.93     19.89 o 
  -2  10  14       17.73       -4.10     19.48 o 
  -1  10  14       19.82       21.32     11.12 o 
   0  10  14        3.10       -7.36      7.36 o 
   1  10  14       91.73      109.34     18.98 o 
   2  10  14      116.31      104.57     12.54 o 
   3  10  14      164.42      174.62     26.25 o 
   4  10  14      137.17      111.01     13.29 o 
   5  10  14       66.09       61.52     10.95 o 
   6  10  14      362.13      406.51     69.05 o 
  -4  11  14      152.24      123.38     29.76 o 
  -3  11  14       70.03       26.16     22.82 o 
  -2  11  14      108.26       76.24     30.18 o 
  -1  11  14        5.05      -13.12     17.89 o 
   0  11  14        2.88       -9.11      9.11 o 
   1  11  14       23.14        5.10      9.61 o 
   2  11  14        3.33       22.99     10.03 o 
   3  11  14       34.28       35.61     10.20 o 
   4  11  14        5.67       -6.85      6.85 o 
   5  11  14        5.23        1.92      7.52 o 
   6  11  14      282.85      229.96     19.56 o 
  -3  12  14      267.01      198.36     44.47 o 
  -2  12  14        0.78       45.14     28.84 o 
  -1  12  14        1.98       -8.53     18.39 o 
   0  12  14        1.86       -4.10     11.87 o 
   1  12  14        2.92        6.44     17.80 o 
   2  12  14        6.18        5.77     10.20 o 
   3  12  14       41.50       48.48     11.20 o 
   4  12  14        0.97        6.02      8.53 o 
   5  12  14       28.51       34.19     10.95 o 
  -1  13  14        0.06       21.07     20.73 o 
   0  13  14       32.48       67.04     37.95 o 
   1  13  14        0.09       -4.10     19.31 o 
   2  13  14       11.42        3.18     13.63 o 
   3  13  14       16.68       38.70     16.72 o 
  -3  -9  15       19.28        3.59     23.91 o 
  -2  -9  15       19.50       18.06     21.07 o 
  -1  -9  15        3.12      -14.29     26.83 o 
   0  -9  15        2.60       27.33     21.65 o 
   1  -9  15      322.08      317.06     43.55 o 
  -4  -8  15       18.57       -4.10     14.21 o 
  -3  -8  15      120.48       82.42     31.76 o 
  -2  -8  15      199.60      190.92     61.94 o 
  -1  -8  15       33.69       54.75     17.55 o 
   0  -8  15       85.12       77.82     23.91 o 
   1  -8  15       13.11       24.41     12.87 o 
   2  -8  15       37.46       66.20     16.55 o 
   3  -8  15      285.41      331.52     31.51 o 
  -5  -7  15      178.83      180.89     25.24 o 
  -4  -7  15      361.35      366.38     33.69 o 
  -3  -7  15      476.46      451.39     27.08 o 
  -2  -7  15      442.83      389.29     33.02 o 
  -1  -7  15       39.14       26.92     18.14 o 
   0  -7  15        0.92       -3.85     16.72 o 
   1  -7  15       10.91       20.98     11.87 o 
   2  -7  15       16.27        2.26     10.95 o 
   3  -7  15      395.22      421.55     34.02 o 
   4  -7  15      135.37      167.18     30.18 o 
  -6  -6  15      104.92       82.00     19.14 o 
  -5  -6  15       34.34       22.82     14.88 o 
  -4  -6  15       22.09        4.35     11.95 o 
  -3  -6  15       68.89       68.46     12.37 o 
  -2  -6  15        0.21       -2.59      9.11 o 
  -1  -6  15      179.04      175.21     22.82 o 
   0  -6  15      362.69      365.88     45.64 o 
   1  -6  15      176.55      129.82     18.39 o 
   2  -6  15       68.25       56.42     14.21 o 
   3  -6  15       19.22       27.17     11.95 o 
   4  -6  15       42.06       54.59     18.98 o 
   5  -6  15      558.08      584.14     48.23 o 
  -7  -5  15      131.51      164.01     23.57 o 
  -6  -5  15       75.60      111.59     35.69 o 
  -5  -5  15       56.90       53.58     15.55 o 
  -4  -5  15        8.94       16.89     12.04 o 
  -3  -5  15       85.86       87.69     24.91 o 
  -2  -5  15      305.23      265.57     19.56 o 
  -1  -5  15      289.00      240.24     25.08 o 
   0  -5  15     1068.89      793.62     45.98 o 
   1  -5  15      135.47      121.46     17.39 o 
   2  -5  15       24.81       32.60     18.22 o 
   3  -5  15        0.65       -3.93     14.46 o 
   4  -5  15       43.36       55.59     17.55 o 
   5  -5  15      302.48      330.44     38.79 o 
   6  -5  15      194.43      170.19     24.83 o 
  -7  -4  15      119.69      121.46     14.04 o 
  -6  -4  15      190.31      226.87     16.89 o 
  -5  -4  15      809.89      910.56     33.94 o 
  -4  -4  15      228.70      263.48     36.36 o 
  -3  -4  15       41.02       60.10     10.87 o 
  -2  -4  15       98.63       84.43     12.54 o 
  -1  -4  15      148.67      143.61     15.21 o 
   0  -4  15       33.24       57.43     16.13 o 
   1  -4  15       47.60       34.02     11.95 o 
   2  -4  15      159.86      142.02     17.97 o 
   3  -4  15      192.25      200.29     28.25 o 
   4  -4  15       14.57       20.90     12.20 o 
   5  -4  15       69.41       64.03     21.48 o 
   6  -4  15       31.35       41.04     21.98 o 
  -7  -3  15       46.59       49.24     10.37 o 
  -6  -3  15      157.53      167.94     16.05 o 
  -5  -3  15       24.53       23.32      7.36 o 
  -4  -3  15      135.90      124.80     11.62 o 
  -3  -3  15       11.62       12.87      7.94 o 
  -2  -3  15       36.83       47.56     10.20 o 
  -1  -3  15       43.88       33.85      7.02 o 
   0  -3  15       94.18      110.26     11.12 o 
   1  -3  15        8.39       68.80     15.97 o 
   2  -3  15     1036.71      879.97     40.46 o 
   3  -3  15      248.62      228.29     27.67 o 
   4  -3  15       87.46      100.39     26.25 o 
   5  -3  15       20.95       21.32     14.88 o 
   6  -3  15       52.93       34.11     19.14 o 
   7  -3  15      149.88      180.98     17.89 o 
  -8  -2  15       85.51       80.58     12.62 o 
  -7  -2  15      154.45      179.55     15.63 o 
  -6  -2  15        4.12        9.53      6.69 o 
  -5  -2  15      205.45      189.42     14.29 o 
  -4  -2  15       63.59       61.77      9.11 o 
  -3  -2  15     1492.30     1415.37     37.45 o 
  -2  -2  15      218.63      177.38     15.05 o 
   0  -2  15      215.71      185.91     14.21 o 
   1  -2  15       92.97       81.17     10.95 o 
   2  -2  15       94.21      114.69     12.71 o 
   3  -2  15       31.99       33.35      9.45 o 
   4  -2  15       11.97        3.34      6.44 o 
   5  -2  15       22.09       27.92      8.94 o 
   6  -2  15        8.88        0.25      7.11 o 
   7  -2  15       41.81       58.51     10.70 o 
  -8  -1  15      148.59      131.16     14.54 o 
  -7  -1  15        0.60        6.19      7.27 o 
  -6  -1  15       92.77       90.03     11.20 o 
  -5  -1  15      277.18      266.57     17.14 o 
  -4  -1  15      291.69      282.29     19.39 o 
  -3  -1  15       51.48       50.07      7.44 o 
  -2  -1  15      255.57      247.43     11.62 o 
  -1  -1  15       79.10      149.63     12.62 o 
   1  -1  15      105.99      109.50     11.12 o 
   2  -1  15       26.17       23.41      7.44 o 
   3  -1  15      608.15      529.30     28.25 o 
   5  -1  15      170.69      189.67     17.89 o 
   6  -1  15       38.14       38.87      9.28 o 
   7  -1  15       62.33       41.63      9.36 o 
   8  -1  15       35.30       33.77     12.46 o 
  -8   0  15       37.51       42.55     13.96 o 
  -7   0  15       95.94       85.43     12.37 o 
  -6   0  15        7.95        2.84      7.19 o 
  -5   0  15      417.64      386.61     22.65 o 
  -4   0  15       27.35       20.65      7.27 o 
  -3   0  15      145.15      132.83     10.11 o 
  -2   0  15      143.87      155.40      8.53 o 
  -1   0  15     1619.45     1501.14     34.61 o 
   0   0  15       81.80       81.25      9.28 o 
   1   0  15      480.72      575.28     21.48 o 
   2   0  15      109.51      139.60     12.46 o 
   3   0  15        3.70       20.40      7.11 o 
   4   0  15        6.90        4.60      5.93 o 
   5   0  15       24.59       41.88      9.03 o 
   6   0  15      237.50      214.50     18.14 o 
   7   0  15       22.53       16.22      7.27 o 
   8   0  15       47.76       38.79     13.29 o 
  -8   1  15        0.01        7.02      8.86 o 
  -7   1  15       90.06       92.12     12.87 o 
  -6   1  15      152.39      173.87     16.22 o 
  -5   1  15       81.49       83.26     11.20 o 
  -4   1  15       86.57       72.06     10.37 o 
  -3   1  15      710.90      703.26     22.07 o 
  -2   1  15      209.93      214.91     10.62 o 
  -1   1  15      476.07      506.90     19.89 o 
   0   1  15      143.79      221.60      9.95 o 
   1   1  15      583.34      595.09     21.23 o 
   2   1  15       16.87       28.59      9.36 o 
   3   1  15      128.38      137.76     17.39 o 
   4   1  15        8.51        8.78      6.27 o 
   5   1  15      868.59      703.59     35.36 o 
   6   1  15        7.67        8.44      6.52 o 
   7   1  15       71.45       61.69      9.95 o 
   8   1  15        0.02       32.60     11.28 o 
  -8   2  15       30.20       28.92     15.38 o 
  -7   2  15        6.49        9.03      8.53 o 
  -6   2  15       51.23       43.89     10.11 o 
  -5   2  15      115.29       98.97     12.20 o 
  -4   2  15       97.89       84.26     10.53 o 
  -3   2  15     1184.84     1159.83     31.51 o 
  -2   2  15       52.62       54.59      6.27 o 
  -1   2  15       83.45       93.71      7.19 o 
   0   2  15     1124.53     1043.89     25.58 o 
   1   2  15      742.01      680.85     18.89 o 
   2   2  15        6.19        3.34      5.02 o 
   3   2  15      250.51      247.51     38.54 o 
   4   2  15        2.12        2.59      5.27 o 
   5   2  15        4.29       -0.92      5.18 o 
   6   2  15       12.29       10.62      6.85 o 
   7   2  15        1.29       35.28      8.28 o 
   8   2  15      263.97      268.58     28.25 o 
  -8   3  15       13.54        9.28     11.37 o 
  -7   3  15        1.11        4.68      8.53 o 
  -6   3  15        1.97       10.53      8.28 o 
  -5   3  15      302.98      249.69     20.65 o 
  -4   3  15       65.88       65.70      9.95 o 
  -3   3  15     1089.79     1199.96     32.60 o 
  -2   3  15        0.75        2.93      5.18 o 
  -1   3  15     1276.09     1255.29     27.92 o 
   0   3  15       34.21       48.73      6.10 o 
   1   3  15      362.27      387.36     17.05 o 
   2   3  15        3.52       13.04      7.61 o 
   3   3  15      921.24      896.10     24.66 o 
   4   3  15       28.00       30.18      6.44 o 
   5   3  15       50.31       55.09      7.61 o 
   6   3  15       13.51       22.49      6.10 o 
   7   3  15      393.14      353.09     33.52 o 
   8   3  15       66.94       93.04     11.03 o 
  -8   4  15       70.21       83.09     16.05 o 
  -7   4  15       45.16       38.03     11.70 o 
  -6   4  15       33.56       38.62      9.61 o 
  -5   4  15      112.20       99.89     18.31 o 
  -4   4  15      230.39      244.17     21.48 o 
  -3   4  15       37.66       67.29      9.95 o 
  -2   4  15      565.03      626.94     27.84 o 
  -1   4  15     1413.69     1335.46     29.51 o 
   0   4  15       92.87      114.69     13.71 o 
   1   4  15      150.98      175.79     14.71 o 
   2   4  15     1084.05     1028.09     31.93 o 
   3   4  15      148.41      152.81     11.54 o 
   4   4  15       17.35       22.65      6.35 o 
   5   4  15      153.58      141.19     17.05 o 
   6   4  15        4.63       30.68      8.53 o 
   7   4  15       19.83       17.30      7.86 o 
   8   4  15       17.15       25.41      8.28 o 
  -7   5  15       32.20       23.82     10.37 o 
  -6   5  15       50.38       48.73     13.21 o 
  -5   5  15      169.92      217.09     17.72 o 
  -4   5  15       57.12       50.15     13.37 o 
  -3   5  15      271.68      248.27     17.30 o 
  -2   5  15        4.41        4.85      5.43 o 
  -1   5  15      900.13      858.99     23.57 o 
   0   5  15      264.20      251.69     16.22 o 
   1   5  15     1663.83     1511.75     44.05 o 
   2   5  15      111.30      109.42     10.62 o 
   3   5  15      107.45      102.15     10.03 o 
   4   5  15       37.91       61.11     13.12 o 
   5   5  15      811.62      764.11     32.18 o 
   6   5  15      151.02      121.37     14.38 o 
   7   5  15       27.80       18.56      8.36 o 
   8   5  15        0.45        6.60      8.19 o 
  -7   6  15       13.35       17.22     11.37 o 
  -6   6  15       56.51       52.16     11.45 o 
  -5   6  15       13.96       48.57     11.79 o 
  -4   6  15        0.17        5.35      9.45 o 
  -3   6  15      185.21      165.51     14.54 o 
  -2   6  15      165.62      159.33     11.70 o 
  -1   6  15        1.32       -4.10      5.35 o 
   0   6  15      848.31      699.24     23.07 o 
   1   6  15      950.30      929.12     31.35 o 
   2   6  15      267.40      293.57     17.39 o 
   3   6  15      185.79      167.18     12.87 o 
   4   6  15      285.50      269.08     20.15 o 
   5   6  15       16.90       15.38      6.94 o 
   6   6  15      166.56      168.27     15.80 o 
   7   6  15       39.12       26.58      9.95 o 
   8   6  15        0.55        4.35      8.19 o 
  -7   7  15       20.87       31.43     11.54 o 
  -6   7  15       43.99       39.79     11.37 o 
  -5   7  15        2.59        0.25      8.11 o 
  -4   7  15       78.44       69.30     11.87 o 
  -3   7  15      121.16      142.02     14.96 o 
  -2   7  15      157.11      175.38     11.62 o 
  -1   7  15       25.06       13.71     20.40 o 
   0   7  15       31.10       40.96      8.02 o 
   1   7  15      414.83      503.81     22.65 o 
   2   7  15      540.75      699.49     26.33 o 
   3   7  15     1367.01     1356.11     41.46 o 
   4   7  15       24.10       21.07      6.69 o 
   5   7  15       33.97       31.93      8.61 o 
   6   7  15       53.16       62.78     16.38 o 
   7   7  15      485.02      453.48     28.25 o 
   8   7  15       42.92       44.14     12.79 o 
  -6   8  15       35.58       64.11     13.12 o 
  -5   8  15        0.05       16.72      8.78 o 
  -4   8  15        1.49        9.36      9.45 o 
  -3   8  15        0.24       -3.68      7.19 o 
  -2   8  15       98.38      108.17     17.97 o 
  -1   8  15      109.87       95.71     14.29 o 
   0   8  15      313.87      336.79     19.64 o 
   1   8  15        0.02       29.59      8.53 o 
   2   8  15      702.82      633.37     25.41 o 
   3   8  15      238.45      230.80     25.33 o 
   4   8  15       98.33      103.07     11.62 o 
   5   8  15       50.95       58.85     11.54 o 
   6   8  15        9.94       17.72      8.36 o 
   7   8  15        0.02        2.26      7.44 o 
  -6   9  15       14.55       32.18     11.79 o 
  -5   9  15       16.94        7.02     10.45 o 
  -4   9  15       17.59       20.23      9.95 o 
  -3   9  15        0.06       -7.61     17.47 o 
  -2   9  15       78.67       44.55     21.57 o 
  -1   9  15      130.25      156.48     20.15 o 
   0   9  15       87.02      128.98     21.15 o 
   1   9  15      467.68      565.16     26.75 o 
   2   9  15      110.48      128.65     13.46 o 
   3   9  15       41.94       53.41      9.70 o 
   4   9  15      312.06      331.61     20.65 o 
   5   9  15      664.14      641.90     28.34 o 
   6   9  15        4.71       11.79      8.69 o 
   7   9  15        3.35       -7.61      7.61 o 
  -5  10  15       29.74       31.51     14.71 o 
  -4  10  15       27.92       51.07     40.46 o 
  -3  10  15        4.68       -0.84     22.24 o 
  -2  10  15       40.73       57.59     28.92 o 
  -1  10  15        4.19       29.76     11.45 o 
   0  10  15      187.00      164.68     14.63 o 
   1  10  15       86.47       98.14     18.72 o 
   2  10  15      524.64      490.52     33.02 o 
   3  10  15        0.57       -2.59      6.60 o 
   4  10  15      374.54      425.48     25.16 o 
   5  10  15       16.80       10.03      7.86 o 
   6  10  15        0.57       -0.67      8.28 o 
  -4  11  15        0.00      -20.81     20.81 o 
  -3  11  15       20.05        0.33     22.90 o 
  -2  11  15        5.67      -19.06     19.06 o 
  -1  11  15        1.44       16.13     20.23 o 
   0  11  15       54.61       84.34     17.97 o 
   1  11  15       48.86       75.82     13.63 o 
   2  11  15        7.35       23.66     26.33 o 
   3  11  15       33.91       49.57     10.62 o 
   4  11  15       27.58       36.36      9.86 o 
   5  11  15        1.83        5.85      7.77 o 
  -3  12  15        7.10       36.78     26.41 o 
  -2  12  15       29.77        1.34     28.50 o 
  -1  12  15        2.59       -0.17     32.85 o 
   0  12  15       93.27      103.90     19.81 o 
   1  12  15        0.17        0.67     13.37 o 
   2  12  15      107.60      103.57     16.30 o 
   3  12  15       44.33       39.04     12.62 o 
   4  12  15      112.94      215.16     70.80 o 
  -1  13  15        7.23        8.11     20.65 o 
   0  13  15        0.01      -25.08     25.08 o 
   1  13  15        4.59        4.35     14.21 o 
   2  13  15        1.66       -4.01     14.29 o 
   3  13  15       11.94       19.64     16.97 o 
  -4  -8  16       29.77        3.51     15.46 o 
  -3  -8  16       78.95       73.73     32.68 o 
  -2  -8  16        5.10       -9.70     13.21 o 
  -1  -8  16       49.99       58.60     19.23 o 
   0  -8  16      105.25       91.45     29.84 o 
   1  -8  16       94.00       60.52     24.49 o 
   2  -8  16      102.96       90.86     19.48 o 
  -5  -7  16       16.50       54.59     17.89 o 
  -4  -7  16      128.96      110.26     21.32 o 
  -3  -7  16       28.34       80.92     66.04 o 
  -2  -7  16       50.46       80.67     18.31 o 
  -1  -7  16       14.19       15.13     27.33 o 
   0  -7  16       32.79       23.82     15.88 o 
   1  -7  16      123.09      169.44     21.48 o 
   2  -7  16        0.14       16.38     21.32 o 
   3  -7  16        9.91       -0.42     10.53 o 
   4  -7  16        0.12        0.17     12.54 o 
  -6  -6  16        9.78        1.59     14.21 o 
  -5  -6  16       81.18       56.68     17.39 o 
  -4  -6  16       17.51       20.15     14.80 o 
  -3  -6  16      239.68      237.82     19.98 o 
  -2  -6  16        2.90        8.02     13.54 o 
  -1  -6  16       62.49       65.62     17.22 o 
   0  -6  16        3.74        5.27      9.11 o 
   1  -6  16       63.95       59.35     22.40 o 
   2  -6  16      164.31      149.13     20.48 o 
   3  -6  16      101.66      130.49     19.56 o 
   4  -6  16      139.03      213.91     31.60 o 
   5  -6  16       89.02       99.14     23.66 o 
  -6  -5  16      367.58      335.37     33.02 o 
  -5  -5  16        6.23        6.85     31.51 o 
  -4  -5  16       67.05       67.54     17.22 o 
  -3  -5  16       93.57       84.76     13.21 o 
  -2  -5  16       18.99        9.28      9.61 o 
  -1  -5  16       49.82       47.31     15.97 o 
   0  -5  16       13.41       -4.43      8.44 o 
   1  -5  16       65.86       69.80     14.80 o 
   2  -5  16       18.54       11.54     10.45 o 
   3  -5  16      138.62      186.24     21.23 o 
   4  -5  16        1.82       22.90     13.96 o 
   5  -5  16       22.60       18.14     13.54 o 
  -7  -4  16        0.63        5.93      7.94 o 
  -6  -4  16      291.90      252.03     28.34 o 
  -5  -4  16       54.18       75.57     17.39 o 
  -4  -4  16        4.70       22.74     12.87 o 
  -3  -4  16       99.29      122.71     14.46 o 
  -2  -4  16        6.25        5.27      8.78 o 
  -1  -4  16       88.78       98.97     12.12 o 
   0  -4  16        0.52        0.25      7.19 o 
   1  -4  16       94.17      101.56     15.63 o 
   2  -4  16       65.53       74.98     14.71 o 
   3  -4  16       10.00       55.50     17.14 o 
   4  -4  16      206.75      201.12     21.48 o 
   5  -4  16       79.01       78.58     14.46 o 
   6  -4  16      102.26       94.71     15.38 o 
  -7  -3  16       14.17       11.62      8.28 o 
  -6  -3  16       43.86       53.41     10.62 o 
  -5  -3  16      251.94      231.21     16.22 o 
  -4  -3  16     1498.37     1391.30     62.78 o 
  -3  -3  16       68.98       82.34     12.04 o 
  -2  -3  16       36.41       20.31      9.11 o 
  -1  -3  16      379.06      356.02     20.48 o 
   0  -3  16       28.67       19.56      7.52 o 
   1  -3  16      333.94      246.01     18.47 o 
   2  -3  16       27.86       72.81     11.03 o 
   3  -3  16      194.76      196.69     44.39 o 
   4  -3  16       17.18        5.77      8.69 o 
   5  -3  16       87.25       98.39     14.96 o 
   6  -3  16        7.08       44.30     10.78 o 
  -7  -2  16       10.14        9.95      8.02 o 
  -6  -2  16      274.91      282.46     21.73 o 
  -5  -2  16        2.31       -0.75      6.35 o 
  -4  -2  16      512.27      507.82     26.08 o 
  -3  -2  16       59.04       70.89     10.95 o 
  -2  -2  16        0.18        5.27     11.37 o 
  -1  -2  16      174.03      196.19     21.90 o 
   0  -2  16      140.82      142.69     12.96 o 
   1  -2  16       28.89       40.79      8.61 o 
   2  -2  16       39.17       39.46      9.03 o 
   3  -2  16      234.68      216.59     28.67 o 
   4  -2  16      114.88      138.18     16.89 o 
   5  -2  16        7.30        7.19      9.11 o 
   6  -2  16      124.22      106.08     14.54 o 
   7  -2  16       50.30       54.67     11.54 o 
  -8  -1  16       61.65       63.78     12.96 o 
  -7  -1  16        0.07        9.20      9.95 o 
  -6  -1  16      708.56      667.65     29.59 o 
  -5  -1  16       30.16       19.89      8.53 o 
  -4  -1  16        0.92        0.42      6.19 o 
  -3  -1  16      244.72      236.90     15.05 o 
  -2  -1  16     3919.87     3435.86     99.22 o 
  -1  -1  16      236.54      354.43     17.64 o 
   0  -1  16       14.61       39.12      7.77 o 
   1  -1  16      538.33      518.27     22.40 o 
   2  -1  16      170.40      188.00     19.23 o 
   3  -1  16      203.75      247.68     21.48 o 
   4  -1  16       69.40       68.63     11.79 o 
   5  -1  16      200.82      168.27     23.32 o 
   6  -1  16        8.43       13.63      9.61 o 
   7  -1  16       26.12       33.94      9.45 o 
  -8   0  16        5.25       17.30     16.05 o 
  -7   0  16       10.04       15.13      9.20 o 
  -6   0  16      300.26      298.76     20.98 o 
  -5   0  16      214.61      226.78     17.72 o 
  -4   0  16      499.90      481.82     24.99 o 
  -3   0  16       29.33       31.35      6.60 o 
  -2   0  16      549.10      548.69     22.24 o 
  -1   0  16       81.61       94.79     12.29 o 
   0   0  16       13.50       18.64      7.69 o 
   1   0  16      282.83      249.94     15.80 o 
   2   0  16      218.40      319.90     30.26 o 
   3   0  16      258.30      250.11     27.00 o 
   4   0  16      102.29      100.81     13.37 o 
   5   0  16      338.53      329.10     38.37 o 
   6   0  16       56.21       41.21      9.95 o 
   7   0  16       18.97       21.07      8.11 o 
  -8   1  16       43.49       55.92     13.63 o 
  -7   1  16       93.84      115.61     24.83 o 
  -6   1  16      301.67      270.42     20.06 o 
  -5   1  16       75.69       75.82     11.12 o 
  -4   1  16     1799.49     1674.51     50.32 o 
  -3   1  16       46.20      126.72     10.37 o 
  -2   1  16       66.05       61.94      8.11 o 
  -1   1  16       90.92       77.49      7.02 o 
   0   1  16     5595.87     5057.04    108.42 o 
   1   1  16      425.06      380.09     18.98 o 
   2   1  16        1.89       20.81      6.35 o 
   3   1  16      102.45       79.41     12.62 o 
   4   1  16       26.13       10.20      6.77 o 
   5   1  16        0.06       -3.34      5.68 o 
   6   1  16        3.10       12.29      7.19 o 
   7   1  16       67.85       46.81      9.53 o 
   8   1  16        5.94       29.26     13.04 o 
  -8   2  16       49.60       49.40     12.54 o 
  -7   2  16        5.96       10.03      9.45 o 
  -6   2  16       10.14        5.77      7.86 o 
  -5   2  16       32.94       18.72      8.53 o 
  -4   2  16      329.62      366.63     21.15 o 
  -3   2  16     1138.95     1131.33     31.51 o 
  -2   2  16      390.57      389.79     17.64 o 
  -1   2  16      200.99      208.56     14.21 o 
   0   2  16      238.03      243.33     11.87 o 
   1   2  16       49.23       54.00      6.94 o 
   2   2  16      184.33      186.83     11.37 o 
   3   2  16      197.77      184.65     18.39 o 
   4   2  16      123.80      117.78     28.17 o 
   5   2  16      219.28      217.42     18.81 o 
   6   2  16       36.50       28.09      8.53 o 
   7   2  16      227.07      238.82     18.89 o 
   8   2  16        8.28       23.74      6.69 o 
  -8   3  16        4.19        6.19     12.29 o 
  -7   3  16       34.11       40.79     11.70 o 
  -6   3  16      104.34      101.15     13.37 o 
  -5   3  16       38.72       58.01     10.28 o 
  -4   3  16      672.30      613.23     27.42 o 
  -3   3  16      375.89      410.10     17.47 o 
  -2   3  16     3957.11     4327.70     96.13 o 
   0   3  16      169.46      217.59     13.29 o 
   1   3  16        8.32       15.80      5.27 o 
   2   3  16     3952.81     3589.00     89.94 o 
   3   3  16      390.84      417.21     18.22 o 
   4   3  16       47.30       29.76      6.60 o 
   5   3  16       35.43       28.59      6.52 o 
   6   3  16       12.49       25.58     10.78 o 
   7   3  16       99.66       85.18     11.70 o 
   8   3  16       35.02       32.94      8.86 o 
  -7   4  16        1.40        5.77      9.36 o 
  -6   4  16       28.56       27.59      9.78 o 
  -5   4  16        1.63        1.50      7.52 o 
  -4   4  16       48.70       81.08     11.28 o 
  -3   4  16       59.79       40.96     13.63 o 
  -2   4  16       43.65       54.67      8.02 o 
  -1   4  16     1400.95     1742.80     39.87 o 
   0   4  16      188.75      205.64     11.12 o 
   1   4  16      446.57      381.85     33.35 o 
   2   4  16       25.72       23.15      6.44 o 
   3   4  16      214.04      223.94     14.29 o 
   4   4  16      612.23      569.09     30.26 o 
   5   4  16       38.28       40.12     16.97 o 
   6   4  16       62.55       58.43     10.95 o 
   7   4  16       95.91       93.79     18.64 o 
   8   4  16       16.05        9.36      8.19 o 
  -7   5  16       36.81       41.21     11.37 o 
  -6   5  16        6.19       19.98      9.28 o 
  -5   5  16       47.63       46.39     10.70 o 
  -4   5  16      118.30      158.57     15.21 o 
  -3   5  16        0.02       54.84     18.22 o 
  -2   5  16      478.78      531.31     19.56 o 
  -1   5  16      353.06      413.95     16.22 o 
   0   5  16     4751.30     4072.08     90.86 o 
   1   5  16       57.91       64.45      8.86 o 
   2   5  16      103.75      108.92     10.70 o 
   3   5  16       90.44       90.78      9.86 o 
   4   5  16     1458.75     1336.54     47.23 o 
   5   5  16      236.42      249.94     22.07 o 
   6   5  16       89.04      104.16     14.21 o 
   7   5  16       52.16       51.91     11.12 o 
   8   5  16       24.13       61.94     11.12 o 
  -7   6  16        9.23        7.69      9.70 o 
  -6   6  16      230.29      245.76     29.42 o 
  -5   6  16       10.02       21.98      9.61 o 
  -4   6  16        6.65       -0.84      8.53 o 
  -3   6  16        0.18        8.28      9.20 o 
  -2   6  16       39.10       26.41      8.44 o 
  -1   6  16       21.30        8.44     10.45 o 
   0   6  16       65.22       61.02      8.36 o 
   1   6  16      465.14      443.12     21.98 o 
   2   6  16      219.70      227.37     15.88 o 
   3   6  16      364.01      336.46     18.89 o 
   4   6  16       13.51        3.43      6.10 o 
   5   6  16      209.13      209.48     17.89 o 
   6   6  16      728.59      715.29     81.75 o 
   7   6  16        1.34        9.53      8.86 o 
   8   6  16       59.18       69.80     13.21 o 
  -6   7  16       16.11       33.27     15.21 o 
  -5   7  16       14.76       19.06      9.28 o 
  -4   7  16        0.84        3.68      7.77 o 
  -3   7  16       51.02       47.40     10.45 o 
  -2   7  16       61.09       43.22      9.11 o 
  -1   7  16       13.98       11.79      9.86 o 
   0   7  16       75.53       64.62      8.78 o 
   1   7  16        3.75       11.20      8.78 o 
   2   7  16     2453.95     2295.59     63.95 o 
   3   7  16       97.98      103.40     10.87 o 
   4   7  16       35.99       40.04      8.19 o 
   5   7  16      105.49       92.95     12.87 o 
   6   7  16      303.78      270.08     21.23 o 
   7   7  16      103.80      119.20     16.63 o 
  -6   8  16        3.36       -0.33     11.45 o 
  -5   8  16       11.12       18.06     10.11 o 
  -4   8  16      444.57      443.87     26.83 o 
  -3   8  16        2.51       -4.60     22.24 o 
  -2   8  16       12.03        9.36     14.21 o 
  -1   8  16        2.81       17.47     10.78 o 
   0   8  16      132.98      118.87     14.80 o 
   1   8  16        2.52      126.56     21.07 o 
   2   8  16      249.15      268.25     18.89 o 
   3   8  16       16.80        7.02      9.03 o 
   4   8  16      320.22      330.19     27.59 o 
   5   8  16      151.76      172.78     17.89 o 
   6   8  16        3.73        1.76      7.36 o 
   7   8  16       96.01       69.13     16.13 o 
  -5   9  16        3.04       -7.44      9.11 o 
  -4   9  16       13.03       27.00     20.98 o 
  -3   9  16        6.78      -19.48     19.48 o 
  -2   9  16       29.62       32.85     21.15 o 
  -1   9  16       26.31       10.78      8.36 o 
   0   9  16       24.38       30.51     12.04 o 
   1   9  16       20.21       30.09     11.79 o 
   2   9  16       18.50       29.51      9.11 o 
   3   9  16      180.54      188.67     16.47 o 
   4   9  16      465.04      428.16     25.33 o 
   5   9  16        0.01        5.68      7.02 o 
   6   9  16       13.85       11.62      8.86 o 
  -5  10  16        4.83      -11.12     20.81 o 
  -4  10  16        0.37      -32.94     35.11 o 
  -3  10  16       36.38       20.65     22.15 o 
  -2  10  16      398.47      358.77     37.70 o 
  -1  10  16        4.54       28.34     11.70 o 
   0  10  16       50.28       49.99     11.12 o 
   1  10  16       80.28      101.65     30.18 o 
   2  10  16      107.32       85.76     12.96 o 
   3  10  16       31.30       57.34     10.78 o 
   4  10  16       44.43       34.11      9.28 o 
   5  10  16        2.91        5.68      7.44 o 
   6  10  16      259.69      255.71     24.07 o 
  -4  11  16        7.11        0.50     23.24 o 
  -3  11  16        7.52       -8.44     23.07 o 
  -2  11  16       17.20      -21.15     21.15 o 
  -1  11  16       55.59       12.54     20.23 o 
   0  11  16       69.40       64.78     17.72 o 
   1  11  16        6.79       32.85     11.45 o 
   2  11  16       21.77       38.87     15.88 o 
   3  11  16        3.56       12.62      8.28 o 
   4  11  16        8.09        6.94      9.03 o 
   5  11  16      232.71      210.57     21.15 o 
  -2  12  16       90.89       92.03     27.84 o 
  -1  12  16       15.12      -13.21     18.72 o 
   0  12  16      235.65      224.94     27.00 o 
   1  12  16        9.23       31.85     16.72 o 
   2  12  16       91.30       76.40     15.30 o 
   3  12  16       53.09       45.89     13.29 o 
   4  12  16       13.57        5.52      9.03 o 
   0  13  16       11.86       27.17     34.94 o 
   1  13  16       31.27       28.42     18.56 o 
   2  13  16       65.48       68.46     20.73 o 
  -3  -8  17       16.28       16.89     26.25 o 
  -2  -8  17      133.68      104.82     45.39 o 
  -1  -8  17      112.80       68.46     33.52 o 
   0  -8  17       32.86       26.58     18.22 o 
   1  -8  17      194.21      191.26     34.77 o 
  -4  -7  17       61.69       64.78     19.31 o 
  -3  -7  17      155.09      149.80     39.12 o 
  -2  -7  17        9.82       28.92     29.01 o 
  -1  -7  17        1.32       22.07     15.55 o 
   0  -7  17       23.66       23.32     40.12 o 
   1  -7  17       10.96       12.96     12.04 o 
   2  -7  17      309.69      279.53     28.17 o 
   3  -7  17        3.10       13.54     12.04 o 
  -5  -6  17       17.27      -14.29     18.06 o 
  -4  -6  17       22.87       23.91     15.88 o 
  -3  -6  17        4.15       28.42     11.20 o 
  -2  -6  17        9.28       25.41     13.79 o 
  -1  -6  17       14.33       15.72     14.38 o 
   0  -6  17       33.90       39.87     16.47 o 
   1  -6  17       61.05       78.58     36.11 o 
   2  -6  17        4.71        2.34     15.72 o 
   3  -6  17      126.84      146.70     21.15 o 
   4  -6  17       67.29       65.45     21.07 o 
  -6  -5  17       21.54        4.35     22.57 o 
  -5  -5  17      191.47      181.06     25.58 o 
  -4  -5  17        7.70       31.76     14.63 o 
  -3  -5  17       57.12       65.20     12.29 o 
  -2  -5  17       26.03       29.59     14.71 o 
  -1  -5  17      500.33      425.31     34.52 o 
   0  -5  17       14.64        5.18      8.61 o 
   1  -5  17        0.06        8.36     10.03 o 
   2  -5  17       41.49       38.45     12.46 o 
   3  -5  17        5.83       30.43     12.62 o 
   4  -5  17      283.52      248.68     35.61 o 
   5  -5  17       27.63       33.60     11.45 o 
  -6  -4  17       64.14       66.29     18.56 o 
  -5  -4  17       24.83        4.68     13.54 o 
  -4  -4  17        0.73       11.28     13.04 o 
  -3  -4  17       11.87        8.11      9.28 o 
  -2  -4  17       37.45       34.19     16.13 o 
  -1  -4  17      204.94      190.92     23.24 o 
   0  -4  17        5.02        5.43      7.77 o 
   1  -4  17       53.37       64.87     13.63 o 
   2  -4  17       11.33       11.62      7.94 o 
   3  -4  17        0.00       17.05      8.78 o 
   4  -4  17        5.62       19.39      9.28 o 
   5  -4  17       24.24       33.19     11.12 o 
  -7  -3  17       10.11       14.13     12.04 o 
  -6  -3  17      142.90      157.65     23.49 o 
  -5  -3  17      347.85      317.90     30.93 o 
  -4  -3  17        0.38       -0.67     11.12 o 
  -3  -3  17      499.46      459.75     29.51 o 
  -2  -3  17       22.93       17.14      9.36 o 
  -1  -3  17        2.10       -1.17      6.77 o 
   0  -3  17      171.43      163.00     14.38 o 
   1  -3  17      514.23      457.08     23.99 o 
   2  -3  17      158.53      139.85     19.64 o 
   3  -3  17       35.95       49.15     12.54 o 
   4  -3  17       57.63       66.29     13.54 o 
   5  -3  17        4.21       16.13      8.94 o 
   6  -3  17      123.43      124.47     16.72 o 
  -7  -2  17        0.22        3.85      8.94 o 
  -6  -2  17       25.01       24.66      9.36 o 
  -5  -2  17      224.78      237.57     22.07 o 
  -4  -2  17       59.07       43.13     17.72 o 
  -3  -2  17      322.83      323.08     20.90 o 
  -2  -2  17       42.87       43.22     12.62 o 
  -1  -2  17       60.34       85.10     13.21 o 
   0  -2  17        0.09       47.15     10.03 o 
   1  -2  17      308.50      294.91     27.00 o 
   2  -2  17       36.09       40.12     12.29 o 
   3  -2  17       52.57       45.72     18.47 o 
   4  -2  17      114.23       86.10     14.38 o 
   5  -2  17       39.65       45.22     10.87 o 
   6  -2  17       19.47       11.12     19.89 o 
  -7  -1  17      537.34      518.35     40.04 o 
  -6  -1  17        1.40        5.43      8.19 o 
  -5  -1  17      109.37       92.20     12.29 o 
  -4  -1  17      380.88      419.63     27.84 o 
  -3  -1  17      634.47      552.96     26.08 o 
  -2  -1  17       23.68       25.91      9.11 o 
  -1  -1  17      834.87      793.79     38.03 o 
   0  -1  17        0.17        4.60      6.10 o 
   1  -1  17       99.69      113.52     11.87 o 
   2  -1  17      568.45      505.23     23.74 o 
   3  -1  17      116.18      163.67     18.22 o 
   4  -1  17      241.32      198.70     23.15 o 
   5  -1  17       42.88       36.11     10.20 o 
   6  -1  17       14.01       16.63      9.03 o 
   7  -1  17        1.71       -1.34      7.69 o 
  -7   0  17       15.71       33.94     10.53 o 
  -6   0  17       27.69       43.38     10.53 o 
  -5   0  17        3.05        4.43      7.11 o 
  -4   0  17        1.57        2.17      6.44 o 
  -3   0  17      219.48      209.98     32.10 o 
  -2   0  17        3.30        9.03      8.02 o 
  -1   0  17     1132.47     1150.80     50.74 o 
   0   0  17      233.07      241.33     15.80 o 
   1   0  17      388.90      389.20     20.73 o 
   2   0  17       81.36       87.94     10.20 o 
   3   0  17       54.67       48.98     23.15 o 
   4   0  17        3.60        4.68      6.85 o 
   5   0  17        9.11        6.35      7.11 o 
   6   0  17      108.12       71.30     28.34 o 
   7   0  17       45.31       41.21     10.28 o 
  -7   1  17      310.94      265.32     30.68 o 
  -6   1  17     1435.76     1307.12     44.97 o 
  -5   1  17     1350.31     1228.80     41.71 o 
  -4   1  17       35.83       33.02      8.53 o 
  -3   1  17      253.59      258.63     19.31 o 
  -2   1  17      380.14      390.21     22.24 o 
  -1   1  17      800.10      692.30     19.81 o 
   0   1  17      115.28      104.99      9.36 o 
   1   1  17      860.20      857.73     28.50 o 
   3   1  17       17.15       25.66      8.78 o 
   4   1  17      264.32      235.31     21.15 o 
   5   1  17        2.04        4.85      6.77 o 
   6   1  17      135.52      120.87     14.80 o 
  -7   2  17       29.40       27.33     10.37 o 
  -6   2  17       30.37       27.17      9.86 o 
  -5   2  17       31.98       27.67      9.11 o 
  -4   2  17        1.91        8.61      7.44 o 
  -3   2  17       87.55       96.38      9.45 o 
  -2   2  17      104.82      122.46     11.79 o 
  -1   2  17      106.84      130.24     11.62 o 
   0   2  17       62.62       78.58      9.11 o 
   1   2  17     1474.56     1383.27     35.69 o 
   2   2  17      182.13      211.82     18.98 o 
   3   2  17       39.58       83.76     17.14 o 
   4   2  17       63.85       82.59     13.12 o 
   5   2  17       12.91       15.80      7.77 o 
   6   2  17       18.65       29.17     11.28 o 
   7   2  17        0.00       -4.60      5.68 o 
  -7   3  17        0.00        1.92     17.72 o 
  -6   3  17       29.74       13.54      9.28 o 
  -5   3  17      114.73      125.30     13.54 o 
  -4   3  17     2160.44     1955.21     57.68 o 
  -3   3  17     1569.84     1421.39     37.87 o 
  -2   3  17      102.13       84.85     10.28 o 
  -1   3  17      136.50      207.64     11.54 o 
   0   3  17       62.13      107.33     28.50 o 
   1   3  17      433.45      417.96     25.50 o 
   2   3  17      156.87      139.68     14.46 o 
   3   3  17      474.98      494.53     23.15 o 
   4   3  17      228.32      201.29     15.63 o 
   5   3  17        2.15        1.59      5.27 o 
   6   3  17       33.54       53.25     10.53 o 
   7   3  17       25.90       27.92      9.03 o 
  -7   4  17        0.00        8.53     10.70 o 
  -6   4  17       49.74       29.67     10.37 o 
  -5   4  17       15.84        4.85      8.19 o 
  -4   4  17       40.02       22.07      8.78 o 
  -3   4  17      167.99      150.38     14.29 o 
  -2   4  17       19.92       50.32      8.86 o 
  -1   4  17      342.83      508.74     35.78 o 
   0   4  17      149.90      184.82     14.21 o 
   1   4  17       16.65       21.07     11.12 o 
   2   4  17      219.75      205.55     14.29 o 
   3   4  17     1057.80     1034.28     37.11 o 
   4   4  17       72.94      101.06     14.46 o 
   5   4  17        0.96       19.39      8.11 o 
   6   4  17        3.62        4.35      7.02 o 
   7   4  17       55.42       48.98     14.88 o 
  -7   5  17        3.15        7.61      9.61 o 
  -6   5  17        2.56        4.68      8.86 o 
  -5   5  17       28.97       29.17     10.11 o 
  -4   5  17       58.32       53.50     11.12 o 
  -3   5  17        0.73        8.86      7.52 o 
  -2   5  17     1484.84     1241.84     47.40 o 
  -1   5  17      583.66      627.77     36.53 o 
   0   5  17       46.69       38.62      7.52 o 
   1   5  17       12.88       17.47      6.60 o 
   2   5  17       28.75       28.42      7.36 o 
   3   5  17      124.22      141.02     17.30 o 
   4   5  17       79.08      117.70     47.31 o 
   5   5  17      110.62      103.32     15.05 o 
   6   5  17      161.99      154.56     17.47 o 
   7   5  17       23.96       14.96     12.04 o 
  -7   6  17       68.30       64.95     13.88 o 
  -6   6  17       31.78       28.92     10.95 o 
  -5   6  17        8.04       18.89      9.53 o 
  -4   6  17       25.78       20.65     11.12 o 
  -3   6  17       60.04       84.59     15.13 o 
  -2   6  17      144.36      149.29     13.04 o 
  -1   6  17      104.98       81.17     13.21 o 
   0   6  17       30.66       26.92      8.28 o 
   1   6  17      399.97      359.11     20.56 o 
   2   6  17      116.21      110.51     19.14 o 
   3   6  17        6.33       22.07      6.52 o 
   4   6  17      208.90      201.71     23.24 o 
   5   6  17      534.33      519.44     32.27 o 
   6   6  17       29.47       34.86     10.45 o 
   7   6  17        0.32       -4.01      7.61 o 
  -6   7  17        0.14        6.60     10.20 o 
  -5   7  17       32.98       44.64     12.12 o 
  -4   7  17        9.02       12.71     17.64 o 
  -3   7  17       17.37        8.28      9.86 o 
  -2   7  17      105.25       82.17     16.05 o 
  -1   7  17       27.59       13.12     14.21 o 
   0   7  17      586.88      500.38     20.81 o 
   1   7  17       11.70        7.77      6.35 o 
   2   7  17        0.40       54.00      8.61 o 
   3   7  17      311.65      310.96     19.89 o 
   4   7  17      167.97      152.47     13.37 o 
   5   7  17       18.79       10.11      7.69 o 
   6   7  17       25.13       42.55     12.04 o 
   7   7  17        0.38        7.44      9.03 o 
  -6   8  17       88.27       89.69     20.31 o 
  -5   8  17       56.18       74.98     16.30 o 
  -4   8  17       20.88       13.54     14.63 o 
  -3   8  17       19.85       -8.02     24.41 o 
  -2   8  17        3.20       16.13     10.11 o 
  -1   8  17       68.23       57.59     13.12 o 
   0   8  17      195.15      182.81     22.57 o 
   1   8  17        8.89       76.49     12.29 o 
   2   8  17        4.20       -2.84      6.19 o 
   3   8  17      215.97      194.52     15.72 o 
   4   8  17       66.80       49.07      9.36 o 
   5   8  17       28.27       43.22     10.87 o 
   6   8  17       47.52       52.41     13.29 o 
   7   8  17      221.51      185.74     22.07 o 
  -5   9  17       32.54       42.63     15.46 o 
  -4   9  17        6.99       -2.84     18.89 o 
  -3   9  17       55.60       25.83     20.73 o 
  -2   9  17       38.46       34.77     21.65 o 
  -1   9  17       23.67        8.53     16.22 o 
   0   9  17      101.61      133.33     20.48 o 
   1   9  17       49.76       80.42     14.21 o 
   2   9  17      222.74      235.14     18.22 o 
   3   9  17      106.02      101.90     12.37 o 
   4   9  17       11.48       41.46      8.78 o 
   5   9  17      382.12      361.45     27.42 o 
   6   9  17      157.15      143.61     17.64 o 
  -4  10  17      284.69      282.46     41.13 o 
  -3  10  17       16.74       58.35     25.41 o 
  -2  10  17       31.40       -0.75     21.48 o 
  -1  10  17       13.75       28.50     12.71 o 
   0  10  17       56.73       42.21     16.30 o 
   1  10  17       51.25       42.55     15.46 o 
   2  10  17       85.49       75.57     11.79 o 
   3  10  17        0.02       -2.26      7.19 o 
   4  10  17        0.34        0.92      7.36 o 
   5  10  17       29.80       16.72      8.69 o 
   6  10  17       32.76       26.16     10.70 o 
  -3  11  17       40.04       43.30     26.16 o 
  -2  11  17       49.18       52.41     25.75 o 
  -1  11  17       28.60       22.57     22.74 o 
   0  11  17       75.82       49.65     16.63 o 
   1  11  17       25.34       38.28     31.76 o 
   2  11  17       25.24       29.09     14.71 o 
   3  11  17        2.13       28.50      9.36 o 
   4  11  17       78.59       61.27     13.63 o 
   5  11  17       16.04       14.80      9.36 o 
  -2  12  17      472.80      387.95     41.29 o 
  -1  12  17       18.08      -25.75     31.51 o 
   0  12  17       51.70       38.87     22.57 o 
   1  12  17        1.66       18.06     15.05 o 
   2  12  17       54.52       55.92     13.79 o 
   3  12  17        2.29      -10.53     12.04 o 
  -3  -7  18        1.69      -20.15     20.15 o 
  -2  -7  18        3.81       26.58     19.31 o 
  -1  -7  18        7.35       35.36     18.81 o 
   0  -7  18       10.42        5.27     14.80 o 
   1  -7  18        1.57       35.28     20.65 o 
   2  -7  18        4.57       -0.84     11.62 o 
  -4  -6  18       31.99       10.28     23.07 o 
  -3  -6  18      121.02      122.29     34.02 o 
  -2  -6  18      113.59       80.00     25.24 o 
  -1  -6  18        0.31       11.62     23.49 o 
   0  -6  18        1.55        5.35     14.13 o 
   1  -6  18       83.07       81.59     16.72 o 
   2  -6  18        8.67        9.86     12.12 o 
   3  -6  18        8.38       14.13     11.70 o 
  -5  -5  18      240.37      216.50     27.42 o 
  -4  -5  18       62.65       99.81     26.67 o 
  -3  -5  18        0.86       -4.10      9.11 o 
  -2  -5  18        4.98       -8.19     11.03 o 
  -1  -5  18        0.03       -1.59     12.20 o 
   0  -5  18       34.24       44.22     10.03 o 
   1  -5  18       34.49       16.72      9.11 o 
   2  -5  18       45.45       25.50      9.78 o 
   3  -5  18       15.57       22.07      9.95 o 
   4  -5  18        8.17       25.50     13.54 o 
  -6  -4  18       37.90       67.04     20.23 o 
  -5  -4  18        0.31       10.78     14.46 o 
  -4  -4  18       15.81        7.44     14.04 o 
  -3  -4  18        0.26       14.04      9.86 o 
  -2  -4  18       25.58       35.86     13.88 o 
  -1  -4  18      219.70      213.66     24.49 o 
   0  -4  18      121.60      127.56     14.04 o 
   1  -4  18       21.10       23.32      8.61 o 
   2  -4  18        2.39        8.53      7.77 o 
   3  -4  18      124.64      151.64     16.80 o 
   4  -4  18        6.08        7.36      9.78 o 
   5  -4  18       26.33       25.08     11.03 o 
  -6  -3  18      331.44      356.18     34.69 o 
  -5  -3  18       61.03       54.67     16.89 o 
  -4  -3  18       60.95       64.70     17.72 o 
  -3  -3  18      565.09      541.92     26.92 o 
  -2  -3  18        3.29       -3.26      8.69 o 
  -1  -3  18       50.25       73.23     16.80 o 
   0  -3  18       11.94       18.47      8.78 o 
   1  -3  18        1.52       13.04      9.11 o 
   2  -3  18       40.00       60.10     11.28 o 
   3  -3  18       34.86       46.06     16.55 o 
   4  -3  18       53.28       59.52     13.37 o 
   5  -3  18       12.57       41.96     11.95 o 
   6  -3  18       22.59       32.52     11.37 o 
  -7  -2  18       76.75      118.62     18.89 o 
  -6  -2  18       63.82       77.57     24.41 o 
  -5  -2  18       15.87       14.21     13.88 o 
  -4  -2  18       56.29       49.24     15.88 o 
  -3  -2  18       64.53       72.81     11.95 o 
  -2  -2  18       14.15       24.74      9.53 o 
  -1  -2  18       13.81        3.59      6.60 o 
   0  -2  18        8.77        7.61      7.02 o 
   1  -2  18      150.45      160.24     15.13 o 
   2  -2  18      137.75      148.54     15.38 o 
   3  -2  18       53.32       68.13     13.46 o 
   4  -2  18        0.49        4.01      8.11 o 
   5  -2  18       69.62       82.67     14.38 o 
   6  -2  18        9.89       13.04      9.20 o 
  -7  -1  18      115.96      136.17     16.30 o 
  -6  -1  18       31.93       19.39      9.61 o 
  -5  -1  18      228.02      188.00     19.98 o 
  -4  -1  18      586.80      542.01     42.88 o 
  -3  -1  18      127.21      128.73     14.04 o 
  -2  -1  18       40.54       53.83     10.53 o 
  -1  -1  18      638.65      610.89     24.74 o 
   0  -1  18       86.10      114.44     12.46 o 
   1  -1  18      178.64      163.09     13.88 o 
   2  -1  18       39.00       28.50      7.69 o 
   3  -1  18       23.26        7.02     10.78 o 
   4  -1  18        1.64       15.97      8.36 o 
   5  -1  18        3.10        2.93      7.86 o 
   6  -1  18       11.53        5.68      8.19 o 
  -7   0  18       33.58       32.10     11.03 o 
  -6   0  18      164.10      182.23     17.55 o 
  -5   0  18       89.58       94.71     14.21 o 
  -4   0  18       13.25        7.77      9.86 o 
  -3   0  18       39.86       12.12     15.88 o 
  -2   0  18       70.47       66.54     11.12 o 
  -1   0  18      474.32      400.15     16.55 o 
   0   0  18      602.21      561.32     24.24 o 
   1   0  18      320.51      258.55     20.23 o 
   2   0  18        6.92        9.03      6.19 o 
   3   0  18       43.56       44.89     11.45 o 
   4   0  18      179.22      206.14     21.23 o 
   5   0  18       41.39       43.38     10.95 o 
   6   0  18        0.78        7.02      7.86 o 
   7   0  18       13.66       32.18      9.86 o 
  -7   1  18        1.21       13.79     10.78 o 
  -6   1  18      163.95      170.11     17.05 o 
  -5   1  18       43.55       54.84     10.95 o 
  -4   1  18       88.06      108.25     15.21 o 
  -3   1  18      420.56      410.10     20.31 o 
  -2   1  18      727.95      746.05     29.93 o 
  -1   1  18      267.09      287.55     13.88 o 
   0   1  18       18.72       20.23      5.93 o 
   1   1  18      139.61      259.89     23.49 o 
   2   1  18      167.69      162.92     13.37 o 
   3   1  18      105.80      103.82     15.46 o 
   4   1  18       31.41       35.11      9.86 o 
   5   1  18       36.81       15.72      8.11 o 
   6   1  18       13.66        0.50     10.95 o 
   7   1  18       77.57       80.33     23.24 o 
  -7   2  18        3.26        3.26      9.53 o 
  -6   2  18       38.79       29.93     10.45 o 
  -5   2  18        4.78        1.17      7.61 o 
  -4   2  18      110.75      143.94     14.13 o 
  -3   2  18      114.23      137.09     12.46 o 
  -2   2  18       10.58        6.69      7.19 o 
  -1   2  18      114.78      116.86     11.28 o 
   0   2  18       40.47       57.51     10.20 o 
   1   2  18      628.91      530.97     19.14 o 
   2   2  18     1274.31     1021.32     32.60 o 
   3   2  18      712.87      624.18     23.07 o 
   4   2  18       37.97       35.28     10.37 o 
   5   2  18        6.20        8.11      7.52 o 
   6   2  18      190.78      174.37     17.97 o 
   7   2  18       25.46       30.43      8.28 o 
  -7   3  18        2.14       -3.43      9.03 o 
  -6   3  18       21.00       18.22     10.03 o 
  -5   3  18       14.98        6.85     16.05 o 
  -4   3  18       71.47       80.00     11.95 o 
  -3   3  18      107.46      100.98     11.20 o 
  -2   3  18       73.10      320.99     26.50 o 
  -1   3  18      534.85      500.71     18.22 o 
   0   3  18      374.00      381.18     17.80 o 
   1   3  18      292.75      335.37     21.57 o 
   2   3  18      262.61      235.56     17.72 o 
   3   3  18       42.08       39.54      8.53 o 
   4   3  18       23.62       33.02      8.94 o 
   5   3  18       60.97       59.43     10.95 o 
   6   3  18       14.08       13.54      8.19 o 
   7   3  18       13.01       20.06      8.94 o 
  -7   4  18        7.27        0.84      9.70 o 
  -6   4  18       44.61       35.11     11.28 o 
  -5   4  18       15.73       10.87      8.69 o 
  -4   4  18      242.12      221.18     17.72 o 
  -3   4  18       64.72       71.55     13.46 o 
  -2   4  18        0.05       46.98      8.69 o 
  -1   4  18       34.13       52.24      7.02 o 
   0   4  18       28.51       34.52      9.95 o 
   1   4  18       98.56      104.82     11.28 o 
   2   4  18        2.35        1.59      5.85 o 
   3   4  18      263.00      247.93     18.22 o 
   4   4  18     1034.17      870.02     41.88 o 
   5   4  18      697.40      735.69     37.11 o 
   6   4  18       66.39      117.61     20.98 o 
   7   4  18       32.64       38.70     17.05 o 
  -7   5  18        2.67       40.12     12.46 o 
  -6   5  18       67.53       61.52     12.71 o 
  -5   5  18        4.64       18.06      9.70 o 
  -4   5  18       41.48       58.60     11.28 o 
  -3   5  18       20.54       23.41     11.28 o 
  -2   5  18       12.34       21.32      8.19 o 
  -1   5  18      486.21      424.64     30.34 o 
   0   5  18        0.07        0.50      5.85 o 
   1   5  18      391.44      356.52     24.58 o 
   2   5  18      135.02      157.65     12.96 o 
   3   5  18      134.11      156.40     14.71 o 
   4   5  18      303.89      305.86     26.33 o 
   5   5  18      242.49      293.57     25.58 o 
   6   5  18       86.03       99.72     15.05 o 
   7   5  18       58.22       51.99     12.20 o 
  -6   6  18       30.97       13.21     10.11 o 
  -5   6  18        1.18       15.05      9.95 o 
  -4   6  18        3.43       -0.17     11.79 o 
  -3   6  18        1.70       12.54     11.12 o 
  -2   6  18      347.83      353.26     23.07 o 
  -1   6  18      306.15      254.37     20.31 o 
   0   6  18      171.94      171.36     14.80 o 
   1   6  18       45.46       52.91      9.36 o 
   2   6  18      120.84      153.14     15.38 o 
   3   6  18        5.16       55.84      9.61 o 
   4   6  18       11.08        8.86      8.53 o 
   5   6  18       32.31       40.21     11.28 o 
   6   6  18      373.12      339.55     54.59 o 
   7   6  18      272.78      250.61     23.99 o 
  -6   7  18      422.32      391.63     34.61 o 
  -5   7  18        0.81       24.07     15.80 o 
  -4   7  18       40.41       62.11     29.17 o 
  -3   7  18        2.07       -7.02     17.05 o 
  -2   7  18       33.65       26.58     11.62 o 
  -1   7  18        7.89       -1.00      9.11 o 
   0   7  18       14.79       20.23     10.11 o 
   1   7  18      581.02      688.63     51.24 o 
   2   7  18       62.90       39.37      8.94 o 
   3   7  18      175.48      171.36     18.98 o 
   4   7  18       65.55       60.10      9.61 o 
   5   7  18       40.83       33.60     11.03 o 
   6   7  18      148.72      106.58     16.97 o 
   7   7  18      192.56      174.79     20.73 o 
  -5   8  18        1.11       21.23     14.13 o 
  -4   8  18       84.17       70.63     24.41 o 
  -3   8  18       34.11       13.37     23.15 o 
  -2   8  18       37.35       47.73     16.55 o 
  -1   8  18       26.28       35.19     12.12 o 
   0   8  18      134.78      247.35     25.75 o 
   1   8  18      294.98      256.04     25.75 o 
   2   8  18      434.90      388.95     23.15 o 
   3   8  18      259.15      334.78     20.98 o 
   4   8  18      121.53      112.60     12.62 o 
   5   8  18       20.91       27.08     10.28 o 
   6   8  18        0.68       -0.84      8.86 o 
  -5   9  18      139.31      137.59     29.09 o 
  -4   9  18      537.75      501.21     44.14 o 
  -3   9  18        1.00       -8.86     19.56 o 
  -2   9  18        0.34        5.27     19.98 o 
  -1   9  18        0.35      -13.63     16.72 o 
   0   9  18        0.19       19.64     20.65 o 
   1   9  18       14.34        2.76      9.36 o 
   2   9  18       23.54       20.65      8.61 o 
   3   9  18      206.38      209.98     19.14 o 
   4   9  18       89.02      106.58     12.37 o 
   5   9  18       84.70       85.43     14.88 o 
   6   9  18       48.03       38.70     11.79 o 
  -4  10  18      162.61      151.64     30.85 o 
  -3  10  18        0.46      -21.57     21.57 o 
  -2  10  18      160.67      157.82     47.31 o 
  -1  10  18       45.14       48.15     13.54 o 
   0  10  18       99.31       97.55     19.73 o 
   1  10  18       84.56       61.27     16.30 o 
   2  10  18       19.34        6.77      9.70 o 
   3  10  18      108.19      140.43     18.56 o 
   4  10  18      319.10      317.23     33.85 o 
   5  10  18      103.04       88.77     13.12 o 
  -3  11  18      222.47      159.07     32.27 o 
  -2  11  18      494.54      523.87     47.15 o 
  -1  11  18       17.70       19.64     21.15 o 
   0  11  18       37.03       29.76     18.31 o 
   1  11  18       10.54       -3.51     21.98 o 
   2  11  18       45.43       14.96     20.06 o 
   3  11  18       43.05       61.27     14.04 o 
   4  11  18        0.39        0.25      8.19 o 
  -1  12  18        9.42       39.20     40.37 o 
   0  12  18      139.53      150.38     45.47 o 
   1  12  18        8.97       21.15     11.79 o 
   2  12  18       25.65        9.78     33.52 o 
   3  12  18       14.82       -6.85     32.52 o 
  -2  -7  19        0.54       15.63     46.73 o 
  -1  -7  19       38.04       29.34     23.66 o 
   0  -7  19       66.79       64.62     19.89 o 
  -4  -6  19       36.85       18.72     16.13 o 
  -3  -6  19        5.66       -2.76     19.31 o 
  -2  -6  19       56.58       47.73     16.47 o 
  -1  -6  19        0.95       -5.93     14.38 o 
   0  -6  19      102.10       79.24     20.81 o 
   1  -6  19        0.95       10.28     17.72 o 
   2  -6  19       19.03       17.89     10.37 o 
  -5  -5  19       87.68       96.05     32.52 o 
  -4  -5  19      137.60      140.68     23.74 o 
  -3  -5  19        2.21        9.36     12.46 o 
  -2  -5  19       81.81       88.44     33.19 o 
  -1  -5  19      113.54      117.45     44.64 o 
   0  -5  19        4.29        8.86     10.53 o 
   1  -5  19       59.29       66.37     12.37 o 
   2  -5  19       64.70       78.83     13.71 o 
   3  -5  19       54.89       46.56     11.79 o 
   4  -5  19        0.60       30.43     12.54 o 
  -5  -4  19       29.97       57.34     18.81 o 
  -4  -4  19       54.45       70.97     18.72 o 
  -3  -4  19        0.31        8.86      9.70 o 
  -2  -4  19        7.28       11.12     12.62 o 
  -1  -4  19       10.52        6.69     30.09 o 
   0  -4  19       16.61       16.55      9.20 o 
   1  -4  19       38.08       23.32      9.11 o 
   2  -4  19      146.72      120.54     15.38 o 
   3  -4  19        6.72       80.42     19.06 o 
   4  -4  19       12.89       17.72     11.28 o 
  -6  -3  19       51.27       56.51     19.23 o 
  -5  -3  19        0.44       23.07     15.13 o 
  -4  -3  19      338.27      300.26     46.73 o 
  -3  -3  19      244.91      227.54     18.98 o 
  -2  -3  19      181.49      219.59     38.95 o 
  -1  -3  19        6.97       17.22     12.29 o 
   0  -3  19      122.50      129.57     13.88 o 
   1  -3  19       17.81       30.93     15.30 o 
   2  -3  19        0.34        8.28      8.11 o 
   3  -3  19       24.65       34.69     10.28 o 
   4  -3  19       63.87       68.80     14.21 o 
   5  -3  19      114.92      132.66     18.56 o 
  -6  -2  19       16.89       34.61     17.47 o 
  -5  -2  19        5.54       17.47     15.05 o 
  -4  -2  19      394.29      369.89     52.16 o 
  -3  -2  19      134.50      135.75     16.72 o 
  -2  -2  19      181.98      153.89     16.13 o 
  -1  -2  19       39.57       56.01     12.37 o 
   0  -2  19        1.69       -2.93      6.60 o 
   1  -2  19      121.00      124.55     13.63 o 
   2  -2  19       39.72       36.86      9.61 o 
   3  -2  19       94.02       74.65     14.71 o 
   4  -2  19      120.61      102.73     16.55 o 
   5  -2  19        9.70       31.51     10.70 o 
   6  -2  19        7.57       16.97     14.13 o 
  -6  -1  19       29.69       10.78     15.46 o 
  -5  -1  19       71.90       35.02     29.67 o 
  -4  -1  19        0.04      -10.62     11.70 o 
  -3  -1  19       54.99       53.92     11.54 o 
  -2  -1  19      253.12      259.22     19.23 o 
  -1  -1  19      473.47      490.93     27.84 o 
   0  -1  19      215.02      193.10     15.38 o 
   1  -1  19        5.13        4.18      6.69 o 
   2  -1  19       34.29       22.74      8.69 o 
   3  -1  19        2.27       18.31      9.61 o 
   4  -1  19       15.97       40.37     11.62 o 
   5  -1  19       16.05        9.45      8.61 o 
   6  -1  19       22.60       26.33     10.87 o 
  -7   0  19      238.21      222.44     39.29 o 
  -6   0  19       22.12       17.80     12.54 o 
  -5   0  19       20.62       30.09     15.72 o 
  -4   0  19       10.23        0.25     11.79 o 
  -3   0  19        8.00       18.39      9.03 o 
  -2   0  19      454.18      407.76     23.82 o 
  -1   0  19      213.40      201.87     13.88 o 
   0   0  19      474.89      408.43     22.07 o 
   1   0  19       89.56      117.86     12.29 o 
   2   0  19        3.48       78.07     11.87 o 
   3   0  19      159.35      159.83     27.00 o 
   4   0  19      188.79      186.91     29.34 o 
   5   0  19       89.71       89.61     14.80 o 
   6   0  19       41.41       50.57     13.88 o 
  -7   1  19        6.37        3.01      9.78 o 
  -6   1  19       10.63        0.59     13.21 o 
  -5   1  19       34.70       36.03     12.29 o 
  -4   1  19      151.40      130.15     16.89 o 
  -3   1  19        0.66        0.59      7.69 o 
  -2   1  19       41.32       28.00     13.71 o 
  -1   1  19      185.36      214.16     13.46 o 
   0   1  19       66.67       87.94      9.36 o 
   1   1  19      433.29      526.38     20.40 o 
   2   1  19      264.35      245.42     27.50 o 
   3   1  19       81.85       91.78     11.95 o 
   4   1  19        6.73        6.02      7.77 o 
   5   1  19        2.54        0.25      7.19 o 
   6   1  19       22.60       29.09     14.54 o 
   7   1  19       88.43      102.48     14.63 o 
  -7   2  19        1.50       -1.34      9.53 o 
  -6   2  19       34.18       34.52     11.12 o 
  -5   2  19      213.76      177.72     32.35 o 
  -4   2  19       54.08       71.39     14.13 o 
  -3   2  19       22.22       41.21      9.11 o 
  -2   2  19       11.37       22.90      8.44 o 
  -1   2  19       70.59      127.48     10.45 o 
   0   2  19      213.87      206.05     15.05 o 
   1   2  19      170.35      151.38     12.71 o 
   2   2  19      388.74      336.54     19.06 o 
   3   2  19      113.43      107.33     11.20 o 
   4   2  19        0.51        2.59      5.60 o 
   5   2  19       37.16       19.06      7.36 o 
   6   2  19      172.75      187.33     15.72 o 
   7   2  19       54.35       63.20     10.11 o 
  -7   3  19        0.24        2.76     10.03 o 
  -6   3  19      266.85      251.03     36.45 o 
  -5   3  19        0.78       17.97     11.54 o 
  -4   3  19       31.60       35.11     11.87 o 
  -3   3  19      105.30      129.73     16.63 o 
  -2   3  19      182.12      163.00     13.88 o 
  -1   3  19      126.41      151.05     11.62 o 
   0   3  19       24.06       12.29      7.19 o 
   1   3  19       23.56       38.45      8.53 o 
   2   3  19        5.77       15.72      7.44 o 
   3   3  19      111.09      106.50     12.62 o 
   4   3  19      250.88      245.76     23.32 o 
   5   3  19      147.21      113.68     15.30 o 
   6   3  19       39.66       63.20     19.48 o 
   7   3  19        0.01       11.79      9.20 o 
  -6   4  19       50.32       54.33     16.63 o 
  -5   4  19       17.52       22.24     16.47 o 
  -4   4  19        3.67       -5.10      9.95 o 
  -3   4  19       45.97       40.29     12.46 o 
  -2   4  19       49.88       51.16     12.04 o 
  -1   4  19        8.56       19.14     10.70 o 
   0   4  19       38.93       29.26     10.03 o 
   1   4  19       69.26       60.02     13.12 o 
   2   4  19       50.72       44.89      9.61 o 
   3   4  19      127.31      130.07     13.88 o 
   4   4  19      234.68      209.65     22.15 o 
   5   4  19      117.92      151.22     18.47 o 
   6   4  19        1.15       68.04     13.21 o 
   7   4  19        2.48        1.84      8.19 o 
  -6   5  19       99.11      107.67     16.80 o 
  -5   5  19       15.38       18.98     12.71 o 
  -4   5  19      226.52      215.67     21.98 o 
  -3   5  19        5.14       15.97     11.37 o 
  -2   5  19      171.28      196.86     15.21 o 
  -1   5  19      365.33      374.91     48.65 o 
   0   5  19       81.04       58.85     10.03 o 
   1   5  19      379.22      305.28     19.06 o 
   2   5  19        0.34       -4.60      5.60 o 
   3   5  19       26.25       22.07      8.19 o 
   4   5  19        2.28       15.46     11.54 o 
   5   5  19        1.45       25.41      9.86 o 
   6   5  19      143.05      143.86     18.14 o 
   7   5  19      149.25      126.56     23.66 o 
  -6   6  19        1.67        2.17     15.30 o 
  -5   6  19        1.05       54.59     15.72 o 
  -4   6  19       30.58       53.50     13.96 o 
  -3   6  19       26.05       19.23     12.12 o 
  -2   6  19        0.78       -4.01      9.11 o 
  -1   6  19        4.17        9.20     10.37 o 
   0   6  19        9.18        3.18      6.60 o 
   1   6  19        4.04        1.00      7.94 o 
   2   6  19       61.93       55.92      9.53 o 
   3   6  19       10.11       13.12      6.94 o 
   4   6  19       17.85       16.13      9.20 o 
   5   6  19      131.51      106.75     16.72 o 
   6   6  19      118.09      119.20     17.55 o 
   7   6  19       78.61       97.30     16.30 o 
  -5   7  19      401.86      387.20     31.18 o 
  -4   7  19      272.01      257.55     24.66 o 
  -3   7  19      128.77      134.25     24.66 o 
  -2   7  19       38.92       39.29     14.71 o 
  -1   7  19       13.44       20.40     11.79 o 
   0   7  19      214.63      189.59     23.41 o 
   1   7  19      318.32      251.78     18.39 o 
   2   7  19       23.31       69.97     13.63 o 
   3   7  19      276.95      255.71     18.14 o 
   4   7  19        3.04        4.35      7.19 o 
   5   7  19       70.18       63.20     16.22 o 
   6   7  19        1.75       20.15     19.23 o 
  -5   8  19       31.63       39.87     34.77 o 
  -4   8  19       25.26        6.52     20.56 o 
  -3   8  19       19.55       50.49     21.57 o 
  -2   8  19       78.66       77.99     22.99 o 
  -1   8  19       39.55       30.01     11.45 o 
   0   8  19        4.97       -2.34     17.47 o 
   1   8  19       12.56       10.87      9.03 o 
   2   8  19       14.17        5.77      7.11 o 
   3   8  19       49.77       74.31     11.12 o 
   4   8  19       74.01       81.00     11.28 o 
   5   8  19        0.57       11.87     20.48 o 
   6   8  19        3.63        0.00      9.53 o 
  -4   9  19      117.67      115.61     32.52 o 
  -3   9  19      300.73      237.82     33.69 o 
  -2   9  19      203.98      207.22     31.10 o 
  -1   9  19      211.99      207.31     20.40 o 
   0   9  19       16.80       22.40     13.54 o 
   1   9  19        5.89       -6.10     10.95 o 
   2   9  19      167.60      159.91     15.63 o 
   3   9  19       74.40       70.80     14.04 o 
   4   9  19       11.61       19.81      8.28 o 
   5   9  19       70.50       60.19     16.97 o 
  -3  10  19      109.04      103.07     28.34 o 
  -2  10  19       77.10       69.88     28.00 o 
  -1  10  19      119.13      111.59     14.96 o 
   0  10  19      206.87      258.80     29.26 o 
   1  10  19       44.60       48.57     16.13 o 
   2  10  19       19.51       13.37     10.78 o 
   3  10  19        0.61       36.20      9.70 o 
   4  10  19        0.10       14.04     13.12 o 
   5  10  19        6.81        7.02      8.44 o 
  -2  11  19       53.46       35.19     25.50 o 
  -1  11  19      100.34      135.84     50.15 o 
   0  11  19       27.41       30.93     18.72 o 
   1  11  19       92.69       48.65     18.14 o 
   2  11  19       59.64       66.71     17.64 o 
   3  11  19        0.12       -0.84     10.03 o 
   4  11  19      131.16      102.32     16.47 o 
   0  12  19       85.37       83.42     23.57 o 
   1  12  19      165.62      139.35     21.73 o 
   2  12  19      210.45      183.40     26.67 o 
  -2  -6  20        0.04       29.59     14.96 o 
  -1  -6  20       73.39       51.16     17.89 o 
   0  -6  20       98.06      113.02     22.65 o 
   1  -6  20        0.20        6.44     20.81 o 
  -4  -5  20       27.29       32.52     25.33 o 
  -3  -5  20        5.87       12.04     20.40 o 
  -2  -5  20        4.00       16.55     14.29 o 
  -1  -5  20       18.88       -5.35     22.32 o 
   0  -5  20       31.47       39.37     18.22 o 
   1  -5  20       63.48       63.36     12.54 o 
   2  -5  20       52.40       79.58     14.54 o 
   3  -5  20        2.43       18.39     10.37 o 
  -5  -4  20        9.61        1.25     15.80 o 
  -4  -4  20       49.99       46.98     17.97 o 
  -3  -4  20       11.76       11.95     16.30 o 
  -2  -4  20      116.55      110.84     19.73 o 
  -1  -4  20        2.67        3.34     13.46 o 
   0  -4  20        7.70        2.84     10.70 o 
   1  -4  20      143.31      153.64     20.98 o 
   2  -4  20       46.68       43.89     15.05 o 
   3  -4  20       25.77       33.85     20.48 o 
   4  -4  20      381.12      340.97     31.93 o 
  -5  -3  20       30.10       37.28     16.72 o 
  -4  -3  20       14.90       17.72     15.72 o 
  -3  -3  20       24.28       28.00     11.12 o 
  -2  -3  20      127.21       86.77     17.64 o 
  -1  -3  20       70.16       74.48     16.80 o 
   0  -3  20       23.29       43.55     11.03 o 
   1  -3  20        0.30       32.18     13.37 o 
   2  -3  20       15.89       10.45      8.11 o 
   3  -3  20       81.76       64.78     14.88 o 
   4  -3  20      196.88      222.44     24.91 o 
  -6  -2  20       41.62       47.98     19.23 o 
  -5  -2  20       37.40       55.59     28.17 o 
  -4  -2  20        6.40       -4.85     15.80 o 
  -3  -2  20        0.03       -0.75      9.36 o 
  -2  -2  20      153.27      169.69     32.94 o 
  -1  -2  20       44.36       41.63     17.39 o 
   0  -2  20       98.77      111.93     13.37 o 
   1  -2  20        0.13        7.69      7.94 o 
   2  -2  20       73.99       74.15     11.37 o 
   3  -2  20      102.93      106.08     19.39 o 
   4  -2  20       19.92       18.14     10.78 o 
   5  -2  20       42.81       43.55     13.04 o 
  -6  -1  20       17.96       -1.17     14.54 o 
  -5  -1  20        6.89       12.54     14.54 o 
  -4  -1  20        1.83       -1.42     12.37 o 
  -3  -1  20       31.80       28.59     10.28 o 
  -2  -1  20       48.55       23.41     13.71 o 
  -1  -1  20      143.14      135.33     19.48 o 
   0  -1  20      153.59      224.86     17.47 o 
   1  -1  20      166.46      136.09     13.88 o 
   2  -1  20       81.83       69.63     10.95 o 
   3  -1  20       27.38       49.40     10.87 o 
   4  -1  20        0.24        8.19      8.61 o 
   5  -1  20       79.88       88.27     15.21 o 
   6  -1  20      243.07      242.16     23.82 o 
  -6   0  20        0.16        0.50     13.29 o 
  -5   0  20        0.04      -11.54     11.54 o 
  -4   0  20       16.63       12.20     13.37 o 
  -3   0  20       59.38       46.48     11.12 o 
  -2   0  20       14.87       10.11      8.86 o 
  -1   0  20       27.31      107.42     14.13 o 
   0   0  20      189.30      201.29     15.97 o 
   1   0  20      332.26      308.20     19.56 o 
   2   0  20        2.60       -0.50      7.19 o 
   3   0  20       17.32       26.67      8.61 o 
   4   0  20        5.20       11.54      9.86 o 
   5   0  20       35.22       36.53     12.12 o 
   6   0  20        9.72       -1.34     14.13 o 
  -6   1  20       44.64       55.84     14.29 o 
  -5   1  20       89.59       88.44     15.55 o 
  -4   1  20       74.99       18.81     24.33 o 
  -3   1  20       10.08        5.02      7.94 o 
  -2   1  20       11.92       26.92     15.80 o 
  -1   1  20        1.29        9.36     10.11 o 
   0   1  20       29.92       69.30      9.61 o 
   1   1  20      255.08      297.75     16.89 o 
   2   1  20       48.20       60.52     12.62 o 
   3   1  20       50.92       52.08     25.16 o 
   4   1  20       95.26       67.21     13.79 o 
   5   1  20       89.31      115.69     16.63 o 
   6   1  20       25.75       23.24     10.37 o 
  -6   2  20       11.16       26.25     14.21 o 
  -5   2  20       58.01      100.39     30.93 o 
  -4   2  20       36.14       53.33     13.79 o 
  -3   2  20       50.79       65.20     12.04 o 
  -2   2  20       41.58       47.56     13.71 o 
  -1   2  20       99.15      146.54     18.39 o 
   0   2  20        2.59        7.69      6.19 o 
   1   2  20       87.32       79.58     10.11 o 
   2   2  20       15.87       12.37      6.10 o 
   3   2  20      312.65      322.50     19.31 o 
   4   2  20       33.94       41.71      9.53 o 
   5   2  20       44.24       44.14      9.11 o 
   6   2  20        0.02        4.26      6.52 o 
  -6   3  20        4.73       31.43     13.46 o 
  -5   3  20       29.81       53.33     14.46 o 
  -4   3  20       91.49       56.93     14.38 o 
  -3   3  20      102.10       87.44     15.05 o 
  -2   3  20      145.93      160.75     14.29 o 
  -1   3  20       63.34      132.16     16.63 o 
   0   3  20       21.36       26.25     10.70 o 
   1   3  20       35.90       38.79     13.21 o 
   2   3  20        0.98        1.67      6.44 o 
   3   3  20      114.87       97.38     14.46 o 
   4   3  20        4.68        5.10      8.53 o 
   5   3  20        0.46        3.68      7.61 o 
   6   3  20       40.77       85.26     18.14 o 
  -6   4  20       80.29      119.37     19.31 o 
  -5   4  20       25.17       34.19     14.13 o 
  -4   4  20      109.17      131.57     20.23 o 
  -3   4  20      157.33      154.06     18.72 o 
  -2   4  20       92.36       94.46     11.87 o 
  -1   4  20       97.06       65.87     12.87 o 
   0   4  20        4.88       -4.76      6.27 o 
   1   4  20       80.71       82.50     11.79 o 
   2   4  20        4.72       -0.42      6.60 o 
   3   4  20      104.99      126.98     14.38 o 
   4   4  20       24.17        5.85     11.45 o 
   5   4  20       52.90       45.89     12.46 o 
   6   4  20       44.25       33.35     10.95 o 
  -6   5  20      104.72      112.35     19.56 o 
  -5   5  20       76.66      100.64     18.64 o 
  -4   5  20       51.19       39.79     18.64 o 
  -3   5  20        6.54        8.02     11.54 o 
  -2   5  20      129.32       97.80     15.80 o 
  -1   5  20        0.90        0.00      9.70 o 
   0   5  20       93.72       69.30     10.95 o 
   1   5  20       56.13       35.28     12.04 o 
   2   5  20       69.61       76.74     14.96 o 
   3   5  20       30.68       47.81      9.95 o 
   4   5  20       38.91       33.52     11.37 o 
   5   5  20        1.81        3.09      8.11 o 
   6   5  20       98.03       81.08     14.80 o 
  -5   6  20       20.11        3.09     19.56 o 
  -4   6  20      108.85       64.28     15.72 o 
  -3   6  20        4.01      -10.78     15.80 o 
  -2   6  20       59.87       59.68     12.96 o 
  -1   6  20       48.58       44.55     16.89 o 
   0   6  20       36.90       34.94     11.28 o 
   1   6  20       32.57       15.97      7.69 o 
   2   6  20        2.80       -0.84      6.35 o 
   3   6  20       11.25       30.18      8.94 o 
   4   6  20       13.74        0.33      8.28 o 
   5   6  20       68.21       67.96     14.96 o 
   6   6  20       76.33       50.82     12.54 o 
  -5   7  20        7.25       38.12     16.97 o 
  -4   7  20       89.53      110.93     25.66 o 
  -3   7  20       16.71        6.19     18.22 o 
  -2   7  20      206.49      227.29     20.56 o 
  -1   7  20        0.05        1.76     17.47 o 
   0   7  20      103.90       72.47     25.08 o 
   1   7  20       84.70       93.37     14.21 o 
   2   7  20       19.69       19.23      8.11 o 
   3   7  20      256.69      255.20     20.48 o 
   4   7  20      233.03      253.78     20.31 o 
   5   7  20       24.63       38.20     11.70 o 
   6   7  20       49.27       72.56     33.85 o 
  -4   8  20        8.02       19.23     22.15 o 
  -3   8  20        4.12       10.11     20.73 o 
  -2   8  20       59.75       48.65     25.41 o 
  -1   8  20        5.62        2.42     12.62 o 
   0   8  20       43.29       42.05     17.14 o 
   1   8  20       11.83       24.49     10.62 o 
   2   8  20       10.30       39.46     16.63 o 
   3   8  20       49.39       41.63     16.30 o 
   4   8  20       84.82       67.21     11.87 o 
   5   8  20        0.97       18.81     11.37 o 
  -4   9  20       45.45       54.08     24.99 o 
  -3   9  20       37.58       22.07     23.74 o 
  -2   9  20       19.52       14.21     22.15 o 
  -1   9  20       18.18       41.63     15.88 o 
   0   9  20      336.20      273.09     40.46 o 
   1   9  20        1.22       10.37     13.12 o 
   2   9  20       52.29       58.51     10.95 o 
   3   9  20      291.76      237.82     24.07 o 
   4   9  20        0.09       -0.84      7.02 o 
   5   9  20        0.27       -2.84      8.53 o 
  -3  10  20      158.27      129.82     37.20 o 
  -2  10  20        7.96        3.43     22.90 o 
  -1  10  20        0.33       -3.26     10.03 o 
   0  10  20       19.51        4.51     14.13 o 
   1  10  20       38.23       27.00     19.64 o 
   2  10  20      124.66      118.95     17.30 o 
   3  10  20       71.24       45.14     12.04 o 
   4  10  20       46.93       51.33     16.22 o 
  -1  11  20       22.85        5.27     37.45 o 
   0  11  20        2.68        2.01     14.46 o 
   1  11  20        4.09      -13.04     24.83 o 
   2  11  20      243.34      227.62     27.59 o 
   3  11  20        0.72       -8.19     10.03 o 
  -3  -5  21        4.62       -7.94     20.40 o 
  -2  -5  21        4.12        5.93     13.63 o 
  -1  -5  21       14.62       19.81     15.55 o 
   0  -5  21       12.85       21.98     17.55 o 
   1  -5  21        2.47       -1.25     12.04 o 
   2  -5  21       14.98       16.89     10.28 o 
  -4  -4  21        0.05       43.05     17.14 o 
  -3  -4  21       21.27       29.34     24.58 o 
  -2  -4  21       20.53       11.54     14.38 o 
  -1  -4  21        0.00        2.51     15.55 o 
   0  -4  21       55.62       67.54     19.14 o 
   1  -4  21        1.37       50.91     11.03 o 
   2  -4  21      131.42      124.89     15.46 o 
   3  -4  21       56.85      118.11     15.80 o 
  -5  -3  21      402.27      367.97     35.61 o 
  -4  -3  21      144.52      113.10     22.07 o 
  -3  -3  21        0.16       12.29     12.20 o 
  -2  -3  21        0.72        3.68     12.37 o 
  -1  -3  21       14.28        4.18     19.89 o 
   0  -3  21        4.37        4.68     10.45 o 
   1  -3  21      114.81      143.28     15.55 o 
   2  -3  21       80.05      108.50     14.29 o 
   3  -3  21       72.73       85.10     14.04 o 
   4  -3  21       23.99       30.68     12.29 o 
  -5  -2  21        0.24      -14.71     14.71 o 
  -4  -2  21       18.01        8.02     14.04 o 
  -3  -2  21       10.06       12.04     10.11 o 
  -2  -2  21        4.42        2.09     11.54 o 
  -1  -2  21        3.61       -5.93     10.78 o 
   0  -2  21       18.42       18.89      8.61 o 
   1  -2  21        1.48        4.51      8.11 o 
   2  -2  21       93.42       72.56     11.79 o 
   3  -2  21        5.45       11.37      8.69 o 
   4  -2  21      137.92      133.41     20.06 o 
  -5  -1  21        6.17       12.79     15.80 o 
  -4  -1  21        0.03      -14.13     14.88 o 
  -3  -1  21      389.38      360.53     23.82 o 
  -2  -1  21      385.98      368.47     30.76 o 
  -1  -1  21        0.44        7.52     11.62 o 
   0  -1  21        0.88       67.96     23.99 o 
   1  -1  21       32.94       38.28      9.36 o 
   2  -1  21       10.38        1.92      7.44 o 
   3  -1  21      180.82      175.71     17.80 o 
   4  -1  21      135.25      188.25     50.57 o 
   5  -1  21      147.48      196.36     36.70 o 
  -6   0  21        1.26       -8.44     13.46 o 
  -5   0  21        4.01       14.04     33.85 o 
  -4   0  21       53.21       18.72     14.71 o 
  -3   0  21        0.07       -0.75      8.86 o 
  -2   0  21        2.33       -0.33     10.37 o 
  -1   0  21       53.95       36.45     16.38 o 
   0   0  21        1.99       -0.75      5.85 o 
   1   0  21        2.50       24.07      8.44 o 
   2   0  21       20.08       33.77      9.86 o 
   3   0  21       10.01       30.51     14.21 o 
   4   0  21       85.55       87.60     17.64 o 
   5   0  21        0.11       -7.86      8.19 o 
  -6   1  21        1.12      -13.12     13.12 o 
  -5   1  21       24.83        7.02     14.29 o 
  -4   1  21        4.34        3.26     13.63 o 
  -3   1  21       17.91       27.42     10.03 o 
  -2   1  21       23.49       17.72      9.53 o 
  -1   1  21      162.58      170.78     36.20 o 
   0   1  21      332.45      345.32     18.72 o 
   1   1  21        9.04       37.78     12.12 o 
   2   1  21        0.17        8.69      6.52 o 
   3   1  21       15.26       40.29     10.11 o 
   4   1  21        0.79       11.20      9.28 o 
   5   1  21       99.99      106.58     24.33 o 
   6   1  21       89.21       95.21     16.05 o 
  -6   2  21       26.45       37.20     19.81 o 
  -5   2  21      175.37      187.24     21.73 o 
  -4   2  21        0.38        4.10     12.79 o 
  -3   2  21       36.69       30.76     10.28 o 
  -2   2  21       28.68       22.90      9.78 o 
  -1   2  21       13.48       52.41     16.22 o 
   0   2  21       19.28        7.69      9.61 o 
   1   2  21       86.63       53.50     19.81 o 
   2   2  21       28.28       35.86     12.37 o 
   3   2  21       10.51       14.88      6.85 o 
   4   2  21       23.50       18.64      8.28 o 
   5   2  21       27.43       30.34      9.45 o 
   6   2  21       51.52       63.61     15.05 o 
  -6   3  21        0.00       31.93     20.56 o 
  -5   3  21       67.57      107.75     18.89 o 
  -4   3  21       22.13       17.14     12.12 o 
  -3   3  21       52.20       30.34     24.74 o 
  -2   3  21        0.06       11.37      9.45 o 
  -1   3  21       28.14        5.27     13.79 o 
   0   3  21        6.15       10.70      7.61 o 
   1   3  21        6.98       10.37      7.61 o 
   2   3  21       80.03       82.92     12.54 o 
   3   3  21       82.96       58.60     17.05 o 
   4   3  21       10.90       26.33     10.87 o 
   5   3  21        1.36       -1.25     14.96 o 
   6   3  21        2.75        6.02      8.78 o 
  -6   4  21       35.67       91.37     23.91 o 
  -5   4  21       10.19       15.88     13.63 o 
  -4   4  21        6.64        7.69     11.70 o 
  -3   4  21       52.51       42.46     13.96 o 
  -2   4  21        0.74       -2.26      9.70 o 
  -1   4  21      126.44       88.02     20.65 o 
   0   4  21        1.85       -1.17      6.52 o 
   1   4  21       21.72        9.78      7.27 o 
   2   4  21        4.19        3.26      8.11 o 
   3   4  21       43.23       57.34     11.03 o 
   4   4  21       18.97       18.98     10.20 o 
   5   4  21       15.40       11.95     14.38 o 
   6   4  21       15.21       20.48     10.28 o 
  -5   5  21       35.18       40.71     20.31 o 
  -4   5  21       54.54       43.63     14.88 o 
  -3   5  21      102.85      128.65     24.07 o 
  -2   5  21       14.90       12.87     10.62 o 
  -1   5  21       52.85       32.35     14.04 o 
   0   5  21       15.67       28.59     14.71 o 
   1   5  21       19.09       29.42      9.45 o 
   2   5  21        6.86       13.29      8.44 o 
   3   5  21        2.05       17.64      9.61 o 
   4   5  21        5.45        8.44     10.20 o 
   5   5  21       97.71      139.18     19.39 o 
   6   5  21       19.88       24.74     12.12 o 
  -5   6  21      100.12      274.43     26.50 o 
  -4   6  21        0.29        4.01     18.81 o 
  -3   6  21       13.41       -7.61     18.06 o 
  -2   6  21        0.00       -7.94     12.29 o 
  -1   6  21       11.02       -1.09     28.00 o 
   0   6  21        2.07       -8.78     10.45 o 
   1   6  21      200.29      143.86     19.64 o 
   2   6  21       21.12       29.59      9.45 o 
   3   6  21        3.90       40.96     11.54 o 
   4   6  21        4.99       14.29      7.61 o 
   5   6  21       33.58       33.27     12.79 o 
   6   6  21        2.65       -5.02      8.44 o 
  -5   7  21        5.18        9.28     28.00 o 
  -4   7  21        0.35      -19.31     19.31 o 
  -3   7  21        1.90       -5.60     18.31 o 
  -2   7  21      131.96       89.02     23.24 o 
  -1   7  21       47.98       32.94     15.21 o 
   0   7  21       10.49       -9.95     20.06 o 
   1   7  21       21.63       20.56      8.28 o 
   2   7  21       25.35       82.42     12.62 o 
   3   7  21      122.27      109.76     16.80 o 
   4   7  21       98.67      120.62     15.38 o 
   5   7  21       68.51       63.20     14.96 o 
  -4   8  21       12.18       -9.86     21.32 o 
  -3   8  21      212.82      191.84     51.24 o 
  -2   8  21       62.89       55.34     28.25 o 
  -1   8  21       76.20       62.61     16.97 o 
   0   8  21        2.86        8.28     13.96 o 
   1   8  21       74.12      102.65     35.28 o 
   2   8  21       13.71       11.54      8.69 o 
   3   8  21      135.87      160.33     17.64 o 
   4   8  21       11.16       10.37      8.19 o 
   5   8  21        0.22        8.94     10.62 o 
  -3   9  21        8.84      -20.98     20.98 o 
  -2   9  21       17.90       22.57     23.57 o 
  -1   9  21       42.60       29.93     31.60 o 
   0   9  21       41.70       59.02     19.48 o 
   1   9  21       17.03       16.72     20.15 o 
   2   9  21       36.70       36.36     12.12 o 
   3   9  21        2.47       -6.85      6.85 o 
   4   9  21        6.23       17.80      9.78 o 
  -2  10  21        0.22        1.34     26.16 o 
  -1  10  21      190.29      217.51     26.75 o 
   0  10  21       98.02      102.07     21.48 o 
   1  10  21      138.48      125.22     30.51 o 
   2  10  21       16.88      -10.11     12.20 o 
   3  10  21       39.99       35.61     10.62 o 
   0  11  21       51.49       48.98     14.88 o 
   1  11  21      122.12      152.14     24.49 o 
   2  11  21        7.70        7.44     13.71 o 
  -3  -4  22      140.36      177.21     39.46 o 
  -2  -4  22        5.01        9.70     14.04 o 
  -1  -4  22       45.31       22.82     17.14 o 
   0  -4  22      139.39      126.31     22.57 o 
   1  -4  22       61.79       56.26     15.05 o 
   2  -4  22      175.96      186.41     18.56 o 
  -4  -3  22        0.00      -14.29     29.93 o 
  -3  -3  22      222.36      201.71     42.55 o 
  -2  -3  22        8.90       -9.20     14.71 o 
  -1  -3  22       70.26       73.48     17.72 o 
   0  -3  22       21.89       17.39     15.13 o 
   1  -3  22       16.06       37.53     10.62 o 
   2  -3  22      211.90      328.68     29.01 o 
   3  -3  22       29.08       54.59     12.71 o 
  -4  -2  22        0.04      -10.45     21.15 o 
  -3  -2  22       16.94        0.33     18.22 o 
  -2  -2  22        2.92       11.87     13.21 o 
  -1  -2  22      115.82      138.51     32.43 o 
   0  -2  22        3.04       -5.60      9.53 o 
   1  -2  22       40.80       70.22     11.95 o 
   2  -2  22      257.69      255.87     19.89 o 
   3  -2  22       18.80       32.10     10.45 o 
   4  -2  22      166.04      210.98     25.33 o 
  -5  -1  22       23.91        9.03     16.13 o 
  -4  -1  22        7.31       -0.59     15.05 o 
  -3  -1  22        4.69       -8.11      9.11 o 
  -2  -1  22       66.50       75.98     16.80 o 
  -1  -1  22      215.14      187.16     23.57 o 
   0  -1  22        9.81       24.58     10.28 o 
   1  -1  22      147.08      135.84     14.54 o 
   2  -1  22       73.48       69.46     12.54 o 
   3  -1  22        5.47       30.59      9.95 o 
   4  -1  22      157.14      153.89     21.73 o 
  -5   0  22        5.22        3.18     15.97 o 
  -4   0  22      224.81      270.25     29.67 o 
  -3   0  22        0.01       -3.34      9.03 o 
  -2   0  22       10.65       37.62     13.63 o 
  -1   0  22       63.57       96.88     17.55 o 
   0   0  22       15.77       12.46      7.94 o 
   1   0  22       18.92       48.40     11.54 o 
   2   0  22       29.03       24.16      9.28 o 
   3   0  22       15.51       21.82      9.45 o 
   4   0  22      210.53      226.28     24.99 o 
   5   0  22        0.42       16.63     15.72 o 
  -5   1  22       46.47       29.42     17.14 o 
  -4   1  22        8.35       -7.94     14.04 o 
  -3   1  22       69.11       69.97     17.64 o 
  -2   1  22       40.14       20.40     12.71 o 
  -1   1  22       32.64       32.60     13.04 o 
   0   1  22      243.79      214.16     26.00 o 
   1   1  22       75.35       63.53     10.53 o 
   2   1  22       10.63       44.30      8.36 o 
   3   1  22      157.69      147.37     16.47 o 
   4   1  22       60.65       63.61     14.88 o 
   5   1  22        2.59       -7.11      9.45 o 
  -5   2  22        5.02       -7.19     14.21 o 
  -4   2  22        9.96       -2.09     13.88 o 
  -3   2  22       34.15       40.63     16.30 o 
  -2   2  22      237.82      239.49     19.14 o 
  -1   2  22        7.78       14.04     14.63 o 
   0   2  22       85.35      107.42     13.96 o 
   1   2  22      135.85      104.24     15.55 o 
   2   2  22       61.20       80.58     10.78 o 
   3   2  22       19.01       29.51      8.02 o 
   4   2  22       29.25       26.08      9.45 o 
   5   2  22        5.47        6.44      7.94 o 
  -5   3  22        8.93       -6.27     12.62 o 
  -4   3  22       50.11       61.36     18.31 o 
  -3   3  22       64.08       70.13     17.14 o 
  -2   3  22        2.13        1.50      9.03 o 
  -1   3  22       23.47        4.85     14.71 o 
   0   3  22       34.63       60.77     14.54 o 
   1   3  22        1.54       -4.43      7.69 o 
   2   3  22      199.08      155.48     20.90 o 
   3   3  22       14.42        6.69      8.02 o 
   4   3  22       10.16        1.00      8.28 o 
   5   3  22       90.02       91.03     21.90 o 
  -5   4  22       31.13       27.67     14.88 o 
  -4   4  22       23.82       17.39     13.63 o 
  -3   4  22       25.88       69.72     15.72 o 
  -2   4  22       19.30       22.74     13.04 o 
  -1   4  22        0.27      -11.03     11.03 o 
   0   4  22      203.91      206.72     37.03 o 
   1   4  22        0.35       -1.59     12.04 o 
   2   4  22      116.73      133.83     16.80 o 
   3   4  22       96.77       59.85     11.45 o 
   4   4  22      111.49      108.75     18.14 o 
   5   4  22      100.20      104.74     18.56 o 
  -5   5  22       63.32       68.55     17.89 o 
  -4   5  22       55.67      125.39     19.39 o 
  -3   5  22       14.39       37.37     19.98 o 
  -2   5  22       59.94       36.78     19.14 o 
  -1   5  22       24.22       39.62     17.05 o 
   0   5  22        0.85       -1.84     13.88 o 
   1   5  22        5.12       12.37     10.53 o 
   2   5  22       11.30       16.72      8.86 o 
   3   5  22       28.26       43.89     14.71 o 
   4   5  22       42.56      187.75     31.10 o 
   5   5  22        8.50       70.63     15.05 o 
  -4   6  22      433.68      467.19     41.54 o 
  -3   6  22       45.50       15.38     20.56 o 
  -2   6  22       14.02        5.77     13.46 o 
  -1   6  22       47.01       54.25     23.66 o 
   0   6  22       20.67        1.76     12.87 o 
   1   6  22        7.37        8.69      8.11 o 
   2   6  22      118.38      145.87     16.30 o 
   3   6  22       40.83       38.70     10.03 o 
   4   6  22       56.71       75.07     13.96 o 
   5   6  22       16.72       11.03     10.70 o 
  -4   7  22       53.49       90.36     41.71 o 
  -3   7  22      117.30       87.52     25.24 o 
  -2   7  22      151.75      183.73     20.15 o 
  -1   7  22       25.85       11.20     14.63 o 
   0   7  22       47.49       10.78     16.22 o 
   1   7  22        0.08        0.75     10.53 o 
   2   7  22        2.56       10.95      8.44 o 
   3   7  22       57.24       48.32     11.37 o 
   4   7  22       34.57       57.68     12.20 o 
   5   7  22       52.85       43.55     13.88 o 
  -3   8  22       34.03        7.61     22.99 o 
  -2   8  22      382.62      345.32     37.95 o 
  -1   8  22       28.95       24.83     15.46 o 
   0   8  22        0.04       -6.35     16.38 o 
   1   8  22       28.64        1.59     24.74 o 
   2   8  22       63.41       72.22     13.04 o 
   3   8  22       41.45       70.89     13.21 o 
   4   8  22       34.70       32.60     10.62 o 
  -2   9  22      156.38      162.08     53.50 o 
  -1   9  22      114.58      132.74     28.25 o 
   0   9  22      306.75      339.97     42.13 o 
   1   9  22       42.23       17.64     33.02 o 
   2   9  22       33.89       36.03     13.04 o 
   3   9  22       30.36       16.89     16.30 o 
   4   9  22       10.55       13.88      9.70 o 
  -1  10  22        3.27       45.31     17.97 o 
   0  10  22      115.59      121.29     22.74 o 
   1  10  22        9.25       20.98     30.09 o 
   2  10  22       19.65        0.08     13.63 o 
  -3  -3  23       27.87       38.79     25.75 o 
  -2  -3  23      178.21      153.47     23.15 o 
  -1  -3  23      115.78      101.98     20.56 o 
   0  -3  23       97.31       64.78     17.89 o 
   1  -3  23       36.81       35.78     13.63 o 
   2  -3  23       29.72       39.46     11.12 o 
  -3  -2  23        4.27      -16.22     16.22 o 
  -2  -2  23       20.77       23.66     16.22 o 
  -1  -2  23        5.25       25.83     14.29 o 
   0  -2  23       67.85       60.44     17.89 o 
   1  -2  23       12.17       32.10     10.28 o 
   2  -2  23      316.09      350.00     26.50 o 
   3  -2  23      138.00      163.59     23.24 o 
  -4  -1  23       43.78       49.90     19.64 o 
  -3  -1  23       12.37       39.37     22.65 o 
  -2  -1  23       27.90       41.21     15.21 o 
  -1  -1  23        7.31       31.60     14.29 o 
   0  -1  23       93.65      130.99     16.80 o 
   1  -1  23      212.95      214.58     20.56 o 
   2  -1  23       99.02       89.69     14.38 o 
   3  -1  23       18.82       22.82     11.37 o 
   4  -1  23        8.98       20.98     11.54 o 
  -4   0  23      117.47      127.06     22.90 o 
  -3   0  23       79.71       45.22     17.80 o 
  -2   0  23        0.05       17.97     12.87 o 
  -1   0  23        0.63       19.89     13.37 o 
   0   0  23       14.28       21.15     11.70 o 
   1   0  23       22.44       39.71      9.20 o 
   2   0  23      103.37      119.70     15.72 o 
   3   0  23        0.24       13.21      9.78 o 
   4   0  23      203.67      184.74     71.14 o 
  -5   1  23        4.18       -7.02     21.82 o 
  -4   1  23        1.72       -3.93     14.54 o 
  -3   1  23      208.44      179.72     24.16 o 
  -2   1  23      190.34      188.75     22.99 o 
  -1   1  23       55.10       77.99     16.30 o 
   0   1  23       45.52       58.10     20.31 o 
   1   1  23       13.43       32.10     13.46 o 
   2   1  23       41.98       36.36      9.11 o 
   3   1  23      210.03      230.63     17.97 o 
   4   1  23       24.46       25.75      9.45 o 
  -5   2  23       56.71       73.89     20.23 o 
  -4   2  23       27.53       39.54     16.30 o 
  -3   2  23       17.40       10.20     19.73 o 
  -2   2  23       72.40       74.31     16.13 o 
  -1   2  23        0.01        0.75     14.63 o 
   0   2  23        0.06       -3.18     10.11 o 
   1   2  23       11.38       14.38      8.78 o 
   2   2  23        3.14        7.86      8.11 o 
   3   2  23       54.41       40.63     11.95 o 
   4   2  23      122.72      129.40     15.97 o 
   5   2  23       24.66       20.23      9.03 o 
  -5   3  23        3.57       -2.84     16.30 o 
  -4   3  23       76.43       60.60     18.98 o 
  -3   3  23       21.21       40.21     16.30 o 
  -2   3  23        2.60       -3.43     13.88 o 
  -1   3  23      206.54      177.46     29.09 o 
   0   3  23      313.29      286.38     35.19 o 
   1   3  23       22.03       11.12      8.61 o 
   2   3  23       23.43       19.89      9.28 o 
   3   3  23       68.59       49.99     11.54 o 
   4   3  23       24.74       18.22     11.95 o 
   5   3  23      148.68      195.69     29.76 o 
  -4   4  23       31.97       16.80     15.38 o 
  -3   4  23      219.49      229.12     36.95 o 
  -2   4  23       11.69       42.80     17.55 o 
  -1   4  23      117.72      109.59     24.24 o 
   0   4  23       23.58       15.13     16.22 o 
   1   4  23      100.08       96.63     13.96 o 
   2   4  23       14.22       21.90      9.36 o 
   3   4  23       26.00       20.31      9.36 o 
   4   4  23        2.50        3.68      9.11 o 
   5   4  23       42.27       44.30     13.54 o 
  -4   5  23       15.77        3.26     19.39 o 
  -3   5  23        0.02      -23.32     23.32 o 
  -2   5  23       55.73       57.34     18.64 o 
  -1   5  23        3.00       25.91     16.80 o 
   0   5  23        0.25       20.23     16.63 o 
   1   5  23      120.11      123.97     15.46 o 
   2   5  23      275.79      278.44     22.74 o 
   3   5  23        8.55        9.95      7.86 o 
   4   5  23        2.30       26.75     14.54 o 
   5   5  23       52.62       80.42     25.24 o 
  -4   6  23       55.80       71.72     34.19 o 
  -3   6  23        7.75       14.46     23.66 o 
  -2   6  23       42.65       62.61     17.80 o 
  -1   6  23      274.63      288.31     36.03 o 
   0   6  23        7.50       -9.78     12.62 o 
   1   6  23      148.92      177.72     23.07 o 
   2   6  23       33.73       39.62     10.78 o 
   3   6  23      148.18      171.70     17.72 o 
   4   6  23       55.80       71.22     12.96 o 
  -3   7  23       17.33       18.81     22.40 o 
  -2   7  23        6.28      -16.05     35.61 o 
  -1   7  23        0.20      -13.12     13.12 o 
   0   7  23       57.58       71.64     22.24 o 
   1   7  23       23.11       58.76     19.98 o 
   2   7  23       29.77       30.09     10.53 o 
   3   7  23      112.69      108.92     15.46 o 
   4   7  23      200.83      231.97     24.07 o 
  -3   8  23        6.90      -12.71     26.75 o 
  -2   8  23        3.13      -13.46     38.95 o 
  -1   8  23       55.31       85.93     19.73 o 
   0   8  23       30.20       29.51     16.22 o 
   1   8  23      143.08       78.58     23.15 o 
   2   8  23        6.92       -8.19     10.28 o 
   3   8  23      120.05      133.83     17.14 o 
   4   8  23       36.34       24.99     10.78 o 
  -2   9  23      183.36      139.77     51.91 o 
  -1   9  23        2.96       25.41     16.13 o 
   0   9  23        4.11      -13.21     13.21 o 
   1   9  23        7.33      -16.97     16.97 o 
   2   9  23       31.54       32.02     17.05 o 
   3   9  23       37.34       44.89     12.20 o 
  -2  -2  24        4.00       -7.86     12.79 o 
  -1  -2  24       43.53       33.60     16.47 o 
   0  -2  24      231.48      252.70     28.59 o 
   1  -2  24       43.82       49.49     16.13 o 
   2  -2  24       75.35      111.34     16.38 o 
  -3  -1  24       78.33      121.04     35.11 o 
  -2  -1  24       87.65      130.32     25.91 o 
  -1  -1  24       59.48       58.43     17.05 o 
   0  -1  24       15.18       13.04     13.88 o 
   1  -1  24        3.59       -4.60      9.36 o 
   2  -1  24       51.14       36.53     11.45 o 
  -3   0  24        4.71       46.56     23.57 o 
  -2   0  24       10.11       29.09     14.29 o 
  -1   0  24        3.72       -3.18     11.70 o 
   0   0  24       20.98       23.74     18.06 o 
   1   0  24       48.06       48.90     12.12 o 
   2   0  24      133.45      119.62     21.82 o 
   3   0  24       19.10       19.64      9.86 o 
  -4   1  24      131.27       92.20     21.82 o 
  -3   1  24       46.21       56.51     26.08 o 
  -2   1  24      163.12      192.01     23.74 o 
  -1   1  24      157.95      218.59     33.19 o 
   0   1  24       97.89       87.69     23.41 o 
   1   1  24       85.90       99.39     12.71 o 
   2   1  24       18.09        9.95     13.29 o 
   3   1  24        2.90       -3.26      6.94 o 
   4   1  24        0.93        2.76      8.28 o 
  -4   2  24       35.71       45.47     17.30 o 
  -3   2  24       51.70       -8.61     20.06 o 
  -2   2  24       81.14      146.45     27.67 o 
  -1   2  24       13.80       -6.02     15.13 o 
   0   2  24       36.06       21.73     17.30 o 
   1   2  24        6.75       24.33      9.20 o 
   2   2  24       37.23       43.13     11.54 o 
   3   2  24       41.10       27.17     10.03 o 
   4   2  24       51.92       54.84     12.20 o 
  -4   3  24       25.66       16.13     16.22 o 
  -3   3  24       51.70       12.79     24.99 o 
  -2   3  24       86.46      137.01     25.58 o 
  -1   3  24       38.53       35.53     17.39 o 
   0   3  24      121.40       73.14     21.40 o 
   1   3  24       55.63       62.61     39.71 o 
   2   3  24       47.91       37.03     11.12 o 
   3   3  24       36.48       35.94     12.62 o 
   4   3  24       31.08       30.43     13.04 o 
  -4   4  24       96.01      121.21     33.27 o 
  -3   4  24        5.50       -8.61     23.24 o 
  -2   4  24        2.96       26.92     16.97 o 
  -1   4  24       68.20       68.63     21.32 o 
   0   4  24        0.09       10.11     16.80 o 
   1   4  24       22.79       22.24     10.03 o 
   2   4  24       39.97       40.54     10.87 o 
   3   4  24        1.85       15.38      9.53 o 
   4   4  24       45.01       58.26     14.88 o 
  -3   5  24       17.71       -7.94     24.58 o 
  -2   5  24        0.15        5.68     15.88 o 
  -1   5  24      209.64      230.46     33.85 o 
   0   5  24        0.03       -3.68     14.54 o 
   1   5  24        9.11       25.91     14.71 o 
   2   5  24       63.33       59.10     12.71 o 
   3   5  24        7.27       -0.33      8.28 o 
   4   5  24        9.43       22.40      9.95 o 
  -3   6  24       28.77       12.20     27.59 o 
  -2   6  24        0.36       45.06     16.63 o 
  -1   6  24       19.70        9.78     16.22 o 
   0   6  24        2.77        3.01     15.46 o 
   1   6  24       68.83       68.63     16.72 o 
   2   6  24       10.99       21.32     10.11 o 
   3   6  24       10.98       23.32      9.95 o 
   4   6  24       31.69       26.58      9.95 o 
  -2   7  24       52.64       11.87     40.04 o 
  -1   7  24       51.45       57.51     21.73 o 
   0   7  24       22.77       42.13     19.23 o 
   1   7  24      315.37      293.24     37.62 o 
   2   7  24       88.45       79.91     14.38 o 
   3   7  24        0.61       -0.67      8.28 o 
  -2   8  24      336.63      425.23     75.32 o 
  -1   8  24       89.71       92.03     20.81 o 
   0   8  24        0.01       32.94     18.64 o 
   1   8  24       17.87       33.85     19.81 o 
   2   8  24       57.35       91.11     18.47 o 
   3   8  24       63.90      104.32     17.55 o 
   0   9  24       63.39       45.81     19.06 o 
   1   9  24       76.08       94.88     25.83 o 
  -1  -1  25        3.83        1.76     13.63 o 
   0  -1  25      221.89      182.98     33.02 o 
   1  -1  25        9.02        2.01     12.37 o 
  -2   0  25       18.21       24.24     14.80 o 
  -1   0  25      139.85      208.31     34.02 o 
   0   0  25      114.40      131.16     27.92 o 
   1   0  25      186.44      215.92     26.50 o 
   2   0  25        7.47       13.71      8.69 o 
  -3   1  25       11.31       37.45     25.50 o 
  -2   1  25      117.17      121.63     26.75 o 
  -1   1  25       14.01       19.98     18.98 o 
   0   1  25       25.97       35.94     19.23 o 
   1   1  25       17.77       28.67     14.46 o 
   2   1  25      254.73      264.90     20.31 o 
   3   1  25        3.12        2.93      7.61 o 
  -2   2  25      260.02      235.81     33.52 o 
  -1   2  25       53.39      103.82     25.91 o 
   0   2  25        9.89        6.10     18.22 o 
   1   2  25      208.50      191.76     24.99 o 
   2   2  25       64.65       81.92     14.21 o 
   3   2  25      159.97      121.12     16.55 o 
  -2   3  25      321.72      346.90     39.54 o 
  -1   3  25       27.99       35.61     19.48 o 
   0   3  25       73.16       55.92     20.56 o 
   1   3  25        8.17        9.70     12.54 o 
   2   3  25       36.14       37.87     11.95 o 
   3   3  25        9.79        5.10      9.53 o 
  -2   4  25        6.54       26.50     18.47 o 
  -1   4  25      333.39      331.77     39.71 o 
   0   4  25      319.81      385.11     44.22 o 
   1   4  25       34.91      101.40     65.20 o 
   2   4  25       58.08       66.87     13.88 o 
   3   4  25      182.42      175.54     19.14 o 
  -2   5  25       56.10       74.23     21.98 o 
  -1   5  25        4.18        6.02     16.13 o 
   0   5  25      297.73      266.74     37.62 o 
   1   5  25       27.98       36.53     15.05 o 
   2   5  25       22.05       26.50     10.78 o 
   3   5  25        4.74       16.97      9.70 o 
  -1   6  25      350.78      411.10     45.14 o 
   0   6  25       39.11       22.15     17.47 o 
   1   6  25      177.67      218.17     33.60 o 
   2   6  25      334.76      343.90     26.92 o 
   3   6  25        2.91       10.28      9.86 o 
  -1   7  25       13.87       13.21     18.31 o 
   0   7  25       32.57       55.84     22.40 o 
   1   7  25        2.60       -4.18     15.30 o 
   2   7  25      131.42      119.87     20.98 o 
  -1   1  26       29.92        7.86     19.39 o 
   0   1  26        5.09       46.81     22.57 o 
   1   1  26        2.04       12.12     13.46 o 
  -1   2  26       19.50       28.25     20.65 o 
   0   2  26       78.69       92.12     25.16 o 
   1   2  26       27.97       34.27     27.17 o 
  -2   3  26       39.10       29.26     20.06 o 
  -1   3  26       30.06       56.84     22.99 o 
   0   3  26        1.06      -13.46     13.46 o 
   1   3  26       98.25      114.27     20.56 o 
   2   3  26       16.83       29.42     11.03 o 
  -2   4  26       25.90      126.14     26.58 o 
  -1   4  26       38.56       47.06     21.48 o 
   0   4  26      149.79      126.22     28.59 o 
   1   4  26        0.59       -7.36     11.79 o 
   2   4  26       66.29       65.95     13.79 o 
  -1   5  26        0.12       -5.02     17.30 o 
   0   5  26       85.33      117.45     27.75 o 
   1   5  26       96.10       87.85     24.66 o 
   2   5  26       15.64       38.62     15.30 o 
   0   6  26       27.27        8.53     17.39 o 
   1   6  26       44.03       27.84     20.15 o 
                                                 
